# Supplementary material for: Exploring the causal role of gut microbiota in giant cell arteritis: a Mendelian randomization analysis with mediator insights
Source: Front Immunol. 2024 Jan 4;14:1280249. doi: 10.3389/fimmu.2023.1280249 (PMC10794469; doi:10.3389/fimmu.2023.1280249)
Supplement: Supplementary file 1 [file Table_1.xlsx]

## Sheet: S table1
S table1: GWAS Summary Data sourse
Phenotype	Consortium/DOI	Population	n case	n control	Link	Accession number
Gut microbiota(211 taxa)	MibioGen	European	14306		https://gwas.mrcieu.ac.uk/datasets/	ebi-a-GCST90016908 to ebi-a-GCST90017118
Giant cell arteritis	UK biobank	European	278	456070	https://www.ebi.ac.uk/gwas/efotraits/EFO_1001209
25 hydroxyvitamin D level	UK biobank	European	441291		https://gwas.mrcieu.ac.uk/datasets/ieu-b-4808/
731 immune cells Trait	doi: 10.1038/s41588-020-0684-4	European	over 3000		https://www.ebi.ac.uk/gwas/publications/32929287	GCST90001391 to GCST90002121
					https://gwas.mrcieu.ac.uk/datasets/	ebi-a-GCST90001391 to ebi-a-GCST90002121
CD14+ CD16- monocyte			3629		https://www.ebi.ac.uk/gwas/studies/GCST90001988
CD4+ T cell			3652		https://www.ebi.ac.uk/gwas/studies/GCST90001590

## Sheet: S table2
S table2: SNP of All MR analysis
Exposure	Outcome	SNP	Wald ratio
			b	se	p
family Bacteroidales S24 7group	Giant cell arteritis	rs10198947	2.24926	1.25586	0.0732907
family Bacteroidales S24 7group	Giant cell arteritis	rs10848926	1.45532	1.30243	0.263829
family Bacteroidales S24 7group	Giant cell arteritis	rs10872669	1.63437	1.08851	0.133232
family Bacteroidales S24 7group	Giant cell arteritis	rs1124202	2.48806	1.31997	0.0594386
family Bacteroidales S24 7group	Giant cell arteritis	rs11635989	0.11094	1.29799	0.931887
family Bacteroidales S24 7group	Giant cell arteritis	rs11709796	0.760675	1.28782	0.554741
family Bacteroidales S24 7group	Giant cell arteritis	rs117439560	-1.35662	1.16327	0.243531
family Bacteroidales S24 7group	Giant cell arteritis	rs11790980	-0.817481	1.31504	0.534178
family Bacteroidales S24 7group	Giant cell arteritis	rs118087460	0.595381	0.790946	0.451603
family Bacteroidales S24 7group	Giant cell arteritis	rs12612081	0.273136	1.25995	0.828378
family Bacteroidales S24 7group	Giant cell arteritis	rs12748533	-0.0138956	1.16696	0.990499
family Bacteroidales S24 7group	Giant cell arteritis	rs12883961	0.971716	1.30004	0.454792
family Bacteroidales S24 7group	Giant cell arteritis	rs12951691	1.86456	1.31116	0.155006
family Bacteroidales S24 7group	Giant cell arteritis	rs17043785	-1.63904	1.10887	0.139377
family Bacteroidales S24 7group	Giant cell arteritis	rs17215400	-1.49046	1.24838	0.232509
family Bacteroidales S24 7group	Giant cell arteritis	rs1850003	0.219652	1.1084	0.842911
family Bacteroidales S24 7group	Giant cell arteritis	rs1882675	3.3328	1.2474	0.00754468
family Bacteroidales S24 7group	Giant cell arteritis	rs2045047	-0.373695	1.08392	0.730273
family Bacteroidales S24 7group	Giant cell arteritis	rs2099853	0.74775	1.2746	0.557437
family Bacteroidales S24 7group	Giant cell arteritis	rs2302617	2.23657	1.27929	0.0804122
family Bacteroidales S24 7group	Giant cell arteritis	rs2543090	0.184226	1.29464	0.886843
family Bacteroidales S24 7group	Giant cell arteritis	rs34794774	0.252935	1.32243	0.848318
family Bacteroidales S24 7group	Giant cell arteritis	rs35092514	1.98116	1.3235	0.134415
family Bacteroidales S24 7group	Giant cell arteritis	rs4823638	0.745154	1.21872	0.54092
family Bacteroidales S24 7group	Giant cell arteritis	rs611749	-0.725398	1.29015	0.573941
family Bacteroidales S24 7group	Giant cell arteritis	rs61508842	-0.155388	1.1412	0.891694
family Bacteroidales S24 7group	Giant cell arteritis	rs738193	1.10922	1.04267	0.287405
family Bacteroidales S24 7group	Giant cell arteritis	rs75570726	-2.47436	1.26832	0.0510702
family Bacteroidales S24 7group	Giant cell arteritis	rs75716586	-1.03582	1.34527	0.441319
family Bacteroidales S24 7group	Giant cell arteritis	rs75854315	-1.11086	1.12548	0.323635
family Bacteroidales S24 7group	Giant cell arteritis	rs762420	2.73639	1.33046	0.0397122
family Bacteroidales S24 7group	Giant cell arteritis	rs7676461	-1.23954	1.22505	0.31162
family Bacteroidales S24 7group	Giant cell arteritis	rs7753319	0.846829	1.2483	0.497526
family Bacteroidales S24 7group	Giant cell arteritis	rs7829572	-2.15846	1.30608	0.0984067
family Bacteroidales S24 7group	Giant cell arteritis	rs78609301	1.15326	1.22908	0.348084
family Bacteroidales S24 7group	Giant cell arteritis	rs80098946	0.371415	1.21504	0.759847
family Bacteroidales S24 7group	Giant cell arteritis	rs941000	1.52235	1.01328	0.132995
family Bacteroidales S24 7group	Giant cell arteritis	rs9616855	0.0225813	1.5017	0.988003
family Clostridiaceae1	Giant cell arteritis	rs1011676	0.854295	1.67443	0.609911
family Clostridiaceae1	Giant cell arteritis	rs1027928	-1.58642	1.83601	0.387556
family Clostridiaceae1	Giant cell arteritis	rs10875374	-0.451555	1.58952	0.776347
family Clostridiaceae1	Giant cell arteritis	rs10893301	2.73127	1.7113	0.110485
family Clostridiaceae1	Giant cell arteritis	rs10897319	-3.04169	1.72636	0.0780855
family Clostridiaceae1	Giant cell arteritis	rs10991666	-1.67205	1.7453	0.338047
family Clostridiaceae1	Giant cell arteritis	rs11260563	-2.42295	1.76789	0.17052
family Clostridiaceae1	Giant cell arteritis	rs11264403	1.10787	1.58067	0.483374
family Clostridiaceae1	Giant cell arteritis	rs115807074	-1.86488	0.966538	0.0536756
family Clostridiaceae1	Giant cell arteritis	rs116847295	-0.614631	1.81347	0.734666
family Clostridiaceae1	Giant cell arteritis	rs117136834	0.169954	1.42218	0.904877
family Clostridiaceae1	Giant cell arteritis	rs12038392	-0.63943	1.89966	0.736416
family Clostridiaceae1	Giant cell arteritis	rs12186080	-2.97175	1.52876	0.0519074
family Clostridiaceae1	Giant cell arteritis	rs12194885	-3.08614	1.64613	0.0608214
family Clostridiaceae1	Giant cell arteritis	rs12295563	-2.15886	1.54328	0.161851
family Clostridiaceae1	Giant cell arteritis	rs12341505	2.40369	1.50083	0.10925
family Clostridiaceae1	Giant cell arteritis	rs12478635	-2.17758	1.75347	0.214285
family Clostridiaceae1	Giant cell arteritis	rs141260127	-2.59053	1.13719	0.0227259
family Clostridiaceae1	Giant cell arteritis	rs1517426	-2.4138	1.7046	0.15676
family Clostridiaceae1	Giant cell arteritis	rs17394442	-2.57308	1.16099	0.0266724
family Clostridiaceae1	Giant cell arteritis	rs1740591	-1.14988	1.77121	0.516205
family Clostridiaceae1	Giant cell arteritis	rs1999652	0.544537	1.70345	0.74922
family Clostridiaceae1	Giant cell arteritis	rs2063213	-0.559606	1.80714	0.756816
family Clostridiaceae1	Giant cell arteritis	rs2215962	0.747807	1.87879	0.690611
family Clostridiaceae1	Giant cell arteritis	rs2478516	-0.397646	1.68877	0.813848
family Clostridiaceae1	Giant cell arteritis	rs2795528	-0.349042	1.00568	0.728537
family Clostridiaceae1	Giant cell arteritis	rs2812702	0.0847485	1.07691	0.937274
family Clostridiaceae1	Giant cell arteritis	rs2817172	-0.875836	1.57838	0.578966
family Clostridiaceae1	Giant cell arteritis	rs2890743	1.77639	2.15512	0.409791
family Clostridiaceae1	Giant cell arteritis	rs4303813	0.833575	1.78136	0.639825
family Clostridiaceae1	Giant cell arteritis	rs4723021	1.29164	1.68413	0.443111
family Clostridiaceae1	Giant cell arteritis	rs4887351	-2.07337	1.71664	0.227122
family Clostridiaceae1	Giant cell arteritis	rs4994226	0.982856	1.04956	0.349043
family Clostridiaceae1	Giant cell arteritis	rs550843	0.754843	1.80901	0.676483
family Clostridiaceae1	Giant cell arteritis	rs56188186	0.0985755	1.6016	0.950923
family Clostridiaceae1	Giant cell arteritis	rs5754080	-1.06941	1.73975	0.538759
family Clostridiaceae1	Giant cell arteritis	rs5769147	-2.62552	1.64322	0.11009
family Clostridiaceae1	Giant cell arteritis	rs61785778	-1.36896	1.69532	0.419381
family Clostridiaceae1	Giant cell arteritis	rs62397761	3.02128	1.56538	0.0535989
family Clostridiaceae1	Giant cell arteritis	rs654221	0.807626	1.7584	0.646021
family Clostridiaceae1	Giant cell arteritis	rs6850210	-0.41548	1.65825	0.80216
family Clostridiaceae1	Giant cell arteritis	rs7155516	-2.55991	1.63951	0.118432
family Clostridiaceae1	Giant cell arteritis	rs72706187	-4.31731	1.77679	0.0151053
family Clostridiaceae1	Giant cell arteritis	rs72961848	-3.70757	1.73188	0.0322918
family Clostridiaceae1	Giant cell arteritis	rs73180186	1.5066	1.14498	0.18823
family Clostridiaceae1	Giant cell arteritis	rs73181122	-0.675287	1.12692	0.549019
family Clostridiaceae1	Giant cell arteritis	rs73559615	-2.15793	1.58472	0.173288
family Clostridiaceae1	Giant cell arteritis	rs74604191	0.91893	1.3158	0.484938
family Clostridiaceae1	Giant cell arteritis	rs75054826	0.315204	1.00329	0.753392
family Clostridiaceae1	Giant cell arteritis	rs77022564	0.233107	1.73603	0.893184
family Clostridiaceae1	Giant cell arteritis	rs78969199	-3.80189	1.5601	0.0148119
family Clostridiaceae1	Giant cell arteritis	rs8058072	-2.94666	1.77652	0.0971815
family Clostridiaceae1	Giant cell arteritis	rs881532	1.68173	1.59423	0.291476
family Clostridiaceae1	Giant cell arteritis	rs888432	2.30559	1.74362	0.18607
family Clostridiaceae1	Giant cell arteritis	rs9321935	-3.81987	1.76891	0.0308154
family Clostridiaceae1	Giant cell arteritis	rs9980561	0.452929	1.74418	0.795111
genus Clostridium sensustricto1	Giant cell arteritis	rs10114340	-1.11017	1.819	0.54165
genus Clostridium sensustricto1	Giant cell arteritis	rs1011676	0.866321	1.698	0.609911
genus Clostridium sensustricto1	Giant cell arteritis	rs10406006	1.36338	1.75676	0.437702
genus Clostridium sensustricto1	Giant cell arteritis	rs10897319	-2.88559	1.63777	0.0780855
genus Clostridium sensustricto1	Giant cell arteritis	rs10991666	-1.70578	1.78051	0.338047
genus Clostridium sensustricto1	Giant cell arteritis	rs11264403	1.04586	1.49219	0.483374
genus Clostridium sensustricto1	Giant cell arteritis	rs115807074	-1.74947	0.906721	0.0536756
genus Clostridium sensustricto1	Giant cell arteritis	rs116847295	-0.569939	1.68161	0.734666
genus Clostridium sensustricto1	Giant cell arteritis	rs117136834	0.170249	1.42465	0.904877
genus Clostridium sensustricto1	Giant cell arteritis	rs117217708	-0.952817	1.19434	0.425001
genus Clostridium sensustricto1	Giant cell arteritis	rs12186080	-3.05021	1.56912	0.0519074
genus Clostridium sensustricto1	Giant cell arteritis	rs12194885	-3.22098	1.71805	0.0608214
genus Clostridium sensustricto1	Giant cell arteritis	rs12341505	2.41491	1.50784	0.10925
genus Clostridium sensustricto1	Giant cell arteritis	rs12478635	-2.11318	1.70161	0.214285
genus Clostridium sensustricto1	Giant cell arteritis	rs12920154	2.90861	1.74233	0.0950426
genus Clostridium sensustricto1	Giant cell arteritis	rs1382753	0.220378	1.7455	0.89953
genus Clostridium sensustricto1	Giant cell arteritis	rs141260127	-2.56413	1.1256	0.0227259
genus Clostridium sensustricto1	Giant cell arteritis	rs1517426	-2.45392	1.73293	0.15676
genus Clostridium sensustricto1	Giant cell arteritis	rs17394442	-2.56582	1.15772	0.0266724
genus Clostridium sensustricto1	Giant cell arteritis	rs17396421	-0.828187	1.71563	0.629288
genus Clostridium sensustricto1	Giant cell arteritis	rs1740591	-1.16182	1.7896	0.516205
genus Clostridium sensustricto1	Giant cell arteritis	rs2472880	0.0853309	1.70308	0.96004
genus Clostridium sensustricto1	Giant cell arteritis	rs2649976	-1.67726	1.66768	0.314538
genus Clostridium sensustricto1	Giant cell arteritis	rs2795528	-0.342706	0.987418	0.728537
genus Clostridium sensustricto1	Giant cell arteritis	rs2812702	0.0854602	1.08595	0.937274
genus Clostridium sensustricto1	Giant cell arteritis	rs2817172	-0.848685	1.52945	0.578966
genus Clostridium sensustricto1	Giant cell arteritis	rs2890743	1.70097	2.06363	0.409791
genus Clostridium sensustricto1	Giant cell arteritis	rs3789670	-1.1057	1.66149	0.505739
genus Clostridium sensustricto1	Giant cell arteritis	rs4419806	-1.61371	1.67091	0.334161
genus Clostridium sensustricto1	Giant cell arteritis	rs4723021	1.30896	1.7067	0.443111
genus Clostridium sensustricto1	Giant cell arteritis	rs4887351	-2.08124	1.72315	0.227122
genus Clostridium sensustricto1	Giant cell arteritis	rs4908133	-0.478505	1.7098	0.779584
genus Clostridium sensustricto1	Giant cell arteritis	rs550843	0.708142	1.69709	0.676483
genus Clostridium sensustricto1	Giant cell arteritis	rs56188186	0.0996465	1.61901	0.950923
genus Clostridium sensustricto1	Giant cell arteritis	rs5754080	-1.07089	1.74216	0.538759
genus Clostridium sensustricto1	Giant cell arteritis	rs5756255	-0.424814	1.66201	0.798258
genus Clostridium sensustricto1	Giant cell arteritis	rs5769147	-2.63751	1.65072	0.11009
genus Clostridium sensustricto1	Giant cell arteritis	rs6080725	-1.81807	1.6771	0.278342
genus Clostridium sensustricto1	Giant cell arteritis	rs61785778	-1.29848	1.60803	0.419381
genus Clostridium sensustricto1	Giant cell arteritis	rs62397761	3.08126	1.59645	0.0535989
genus Clostridium sensustricto1	Giant cell arteritis	rs654221	0.793435	1.7275	0.646021
genus Clostridium sensustricto1	Giant cell arteritis	rs66602670	1.08066	1.76112	0.539467
genus Clostridium sensustricto1	Giant cell arteritis	rs7155516	-2.4207	1.55035	0.118432
genus Clostridium sensustricto1	Giant cell arteritis	rs72961848	-3.5405	1.65384	0.0322918
genus Clostridium sensustricto1	Giant cell arteritis	rs73181122	-0.675618	1.12748	0.549019
genus Clostridium sensustricto1	Giant cell arteritis	rs73559615	-2.21411	1.62597	0.173288
genus Clostridium sensustricto1	Giant cell arteritis	rs74604191	0.896188	1.28323	0.484938
genus Clostridium sensustricto1	Giant cell arteritis	rs7740883	-3.60028	1.68848	0.0329853
genus Clostridium sensustricto1	Giant cell arteritis	rs7853732	0.234856	1.8281	0.897777
genus Clostridium sensustricto1	Giant cell arteritis	rs78623040	-0.43415	1.48415	0.769886
genus Clostridium sensustricto1	Giant cell arteritis	rs881532	1.69778	1.60944	0.291476
genus Clostridium sensustricto1	Giant cell arteritis	rs9332107	0.427147	1.61745	0.791713
genus Desulfovibrio	Giant cell arteritis	rs10179410	-1.30911	1.37931	0.34257
genus Desulfovibrio	Giant cell arteritis	rs10747496	-0.198387	1.33409	0.881786
genus Desulfovibrio	Giant cell arteritis	rs10924791	1.96113	1.37347	0.153331
genus Desulfovibrio	Giant cell arteritis	rs10937554	-0.172218	1.36926	0.89991
genus Desulfovibrio	Giant cell arteritis	rs10948679	0.924741	1.39282	0.506732
genus Desulfovibrio	Giant cell arteritis	rs11595633	2.0516	1.36064	0.1316
genus Desulfovibrio	Giant cell arteritis	rs11603537	1.55719	1.35227	0.249512
genus Desulfovibrio	Giant cell arteritis	rs11767992	-0.48995	1.40422	0.727155
genus Desulfovibrio	Giant cell arteritis	rs12031543	2.24251	1.47172	0.127575
genus Desulfovibrio	Giant cell arteritis	rs12620914	-1.47815	1.31886	0.262382
genus Desulfovibrio	Giant cell arteritis	rs12959615	1.83353	1.39025	0.18722
genus Desulfovibrio	Giant cell arteritis	rs13066142	0.313266	1.30184	0.80984
genus Desulfovibrio	Giant cell arteritis	rs1423308	0.842669	1.41261	0.550818
genus Desulfovibrio	Giant cell arteritis	rs16863365	0.8975	1.16332	0.440409
genus Desulfovibrio	Giant cell arteritis	rs16955490	-0.353723	1.44639	0.806801
genus Desulfovibrio	Giant cell arteritis	rs17062711	-2.76914	1.30351	0.0336393
genus Desulfovibrio	Giant cell arteritis	rs1793048	0.19908	1.41063	0.887769
genus Desulfovibrio	Giant cell arteritis	rs1868051	0.864534	1.46778	0.555857
genus Desulfovibrio	Giant cell arteritis	rs1883434	2.68796	1.42744	0.0596919
genus Desulfovibrio	Giant cell arteritis	rs2032031	-0.207982	1.31873	0.874682
genus Desulfovibrio	Giant cell arteritis	rs2066432	-0.0855698	1.34927	0.949433
genus Desulfovibrio	Giant cell arteritis	rs2191833	1.44436	1.33503	0.279299
genus Desulfovibrio	Giant cell arteritis	rs2215897	0.480894	1.43082	0.736798
genus Desulfovibrio	Giant cell arteritis	rs2235807	-0.561734	1.40848	0.690024
genus Desulfovibrio	Giant cell arteritis	rs2590913	0.996919	1.0114	0.324288
genus Desulfovibrio	Giant cell arteritis	rs2770055	-1.93636	1.33841	0.147963
genus Desulfovibrio	Giant cell arteritis	rs2853179	-0.164867	1.27114	0.896804
genus Desulfovibrio	Giant cell arteritis	rs3757675	-1.77217	1.38364	0.200261
genus Desulfovibrio	Giant cell arteritis	rs3789086	-0.758443	1.28975	0.556497
genus Desulfovibrio	Giant cell arteritis	rs4797774	-0.867562	1.07691	0.420471
genus Desulfovibrio	Giant cell arteritis	rs4891430	-0.426846	1.45598	0.769395
genus Desulfovibrio	Giant cell arteritis	rs4904701	1.11488	1.34334	0.406575
genus Desulfovibrio	Giant cell arteritis	rs56343159	-0.697308	1.38598	0.614884
genus Desulfovibrio	Giant cell arteritis	rs598954	0.753858	1.41817	0.595023
genus Desulfovibrio	Giant cell arteritis	rs6768265	1.0832	1.40994	0.442334
genus Desulfovibrio	Giant cell arteritis	rs68108857	1.55924	0.930031	0.0936306
genus Desulfovibrio	Giant cell arteritis	rs6815450	3.33345	1.34744	0.0133641
genus Desulfovibrio	Giant cell arteritis	rs7138278	0.255349	1.45296	0.860495
genus Desulfovibrio	Giant cell arteritis	rs7189855	3.8962	1.39677	0.00528004
genus Desulfovibrio	Giant cell arteritis	rs72647089	0.115039	1.35018	0.9321
genus Desulfovibrio	Giant cell arteritis	rs72923956	1.73918	1.45946	0.233395
genus Desulfovibrio	Giant cell arteritis	rs73426270	0.545163	1.29287	0.673267
genus Desulfovibrio	Giant cell arteritis	rs75838882	-1.31225	0.950438	0.167378
genus Desulfovibrio	Giant cell arteritis	rs7634268	-1.82438	1.31318	0.164745
genus Desulfovibrio	Giant cell arteritis	rs77236032	1.09749	1.40737	0.435498
genus Desulfovibrio	Giant cell arteritis	rs7947015	-0.133904	1.35364	0.921201
genus Desulfovibrio	Giant cell arteritis	rs7998434	-0.0714383	1.32648	0.95705
genus Desulfovibrio	Giant cell arteritis	rs8040209	2.1139	1.43227	0.13997
genus Desulfovibrio	Giant cell arteritis	rs9316943	2.23102	1.40092	0.111265
genus Lachnospiraceae ND3007 group	Giant cell arteritis	rs10163880	-2.22691	1.81847	0.220723
genus Lachnospiraceae ND3007 group	Giant cell arteritis	rs10460629	3.00099	1.8142	0.0980942
genus Lachnospiraceae ND3007 group	Giant cell arteritis	rs11101178	-1.34097	1.89029	0.478076
genus Lachnospiraceae ND3007 group	Giant cell arteritis	rs11102019	-1.1862	1.77611	0.50422
genus Lachnospiraceae ND3007 group	Giant cell arteritis	rs11178058	-1.30951	1.81143	0.469733
genus Lachnospiraceae ND3007 group	Giant cell arteritis	rs114406969	-0.78841	1.67156	0.637168
genus Lachnospiraceae ND3007 group	Giant cell arteritis	rs115299815	-2.71516	1.76453	0.123867
genus Lachnospiraceae ND3007 group	Giant cell arteritis	rs116890723	-0.532332	0.896066	0.552461
genus Lachnospiraceae ND3007 group	Giant cell arteritis	rs11997254	-1.26735	1.76526	0.472795
genus Lachnospiraceae ND3007 group	Giant cell arteritis	rs12266335	-2.37126	1.76182	0.17833
genus Lachnospiraceae ND3007 group	Giant cell arteritis	rs12623394	-3.13458	1.94113	0.106348
genus Lachnospiraceae ND3007 group	Giant cell arteritis	rs12654635	-1.2538	1.78523	0.482481
genus Lachnospiraceae ND3007 group	Giant cell arteritis	rs13007659	2.36328	1.74935	0.176713
genus Lachnospiraceae ND3007 group	Giant cell arteritis	rs1488297	0.157147	1.74689	0.92832
genus Lachnospiraceae ND3007 group	Giant cell arteritis	rs173372	-1.60694	1.79631	0.371013
genus Lachnospiraceae ND3007 group	Giant cell arteritis	rs1910844	-1.94587	1.71339	0.256087
genus Lachnospiraceae ND3007 group	Giant cell arteritis	rs1954294	0.545467	1.5092	0.71778
genus Lachnospiraceae ND3007 group	Giant cell arteritis	rs2009788	0.782951	1.74102	0.65292
genus Lachnospiraceae ND3007 group	Giant cell arteritis	rs2056152	-0.962716	1.72663	0.577138
genus Lachnospiraceae ND3007 group	Giant cell arteritis	rs2439640	2.24787	1.8498	0.224293
genus Lachnospiraceae ND3007 group	Giant cell arteritis	rs2792928	1.74791	1.71341	0.307664
genus Lachnospiraceae ND3007 group	Giant cell arteritis	rs2861203	1.59867	1.69074	0.34438
genus Lachnospiraceae ND3007 group	Giant cell arteritis	rs28726340	-1.33627	1.80762	0.45976
genus Lachnospiraceae ND3007 group	Giant cell arteritis	rs3777486	-1.49086	1.61763	0.35672
genus Lachnospiraceae ND3007 group	Giant cell arteritis	rs3946789	-1.09193	1.78163	0.539954
genus Lachnospiraceae ND3007 group	Giant cell arteritis	rs4282974	-0.943845	1.68758	0.575964
genus Lachnospiraceae ND3007 group	Giant cell arteritis	rs484765	1.57307	1.60852	0.328096
genus Lachnospiraceae ND3007 group	Giant cell arteritis	rs4879333	-0.635171	1.80516	0.724941
genus Lachnospiraceae ND3007 group	Giant cell arteritis	rs62029774	-3.64287	1.80489	0.0435563
genus Lachnospiraceae ND3007 group	Giant cell arteritis	rs6477796	0.632102	1.66635	0.70444
genus Lachnospiraceae ND3007 group	Giant cell arteritis	rs6563654	-1.79174	1.61355	0.266812
genus Lachnospiraceae ND3007 group	Giant cell arteritis	rs6708	-0.143998	1.80348	0.936361
genus Lachnospiraceae ND3007 group	Giant cell arteritis	rs71560489	1.14558	1.62579	0.481041
genus Lachnospiraceae ND3007 group	Giant cell arteritis	rs72737244	-1.7004	1.77426	0.337875
genus Lachnospiraceae ND3007 group	Giant cell arteritis	rs72776675	-1.57053	1.76027	0.372279
genus Lachnospiraceae ND3007 group	Giant cell arteritis	rs73158318	-1.8791	1.65048	0.254904
genus Lachnospiraceae ND3007 group	Giant cell arteritis	rs73200078	1.39108	1.09669	0.204645
genus Lachnospiraceae ND3007 group	Giant cell arteritis	rs7461652	-2.45746	1.78028	0.16747
genus Lachnospiraceae ND3007 group	Giant cell arteritis	rs78249155	-0.150762	1.71257	0.929851
genus Lachnospiraceae ND3007 group	Giant cell arteritis	rs78947167	-0.548247	1.7343	0.751912
genus Lachnospiraceae ND3007 group	Giant cell arteritis	rs9932954	-0.621989	1.52299	0.682981
genus Lachnospira	Giant cell arteritis	rs10926758	-0.957573	1.78999	0.592676
genus Lachnospira	Giant cell arteritis	rs10932829	-3.00236	1.85782	0.106079
genus Lachnospira	Giant cell arteritis	rs1326854	-1.53759	1.86876	0.410627
genus Lachnospira	Giant cell arteritis	rs1897399	0.505927	1.78118	0.776379
genus Lachnospira	Giant cell arteritis	rs2249707	-0.330307	1.82986	0.856753
genus Lachnospira	Giant cell arteritis	rs4649206	-2.04279	1.95393	0.295803
genus Lachnospira	Giant cell arteritis	rs56791201	-1.0861	1.6421	0.508349
genus Lachnospira	Giant cell arteritis	rs77041968	-4.94518	1.84769	0.00744162
genus Lachnospira	Giant cell arteritis	rs863578	-0.133153	1.87405	0.943357
genus Paraprevotella	Giant cell arteritis	rs10521313	0.107238	1.1573	0.926172
genus Paraprevotella	Giant cell arteritis	rs10842464	-0.493625	1.13426	0.66342
genus Paraprevotella	Giant cell arteritis	rs10874698	0.945081	1.10784	0.393614
genus Paraprevotella	Giant cell arteritis	rs11001451	-0.835921	1.19454	0.484063
genus Paraprevotella	Giant cell arteritis	rs11017221	0.434848	1.17946	0.712363
genus Paraprevotella	Giant cell arteritis	rs11018068	-0.710571	1.23321	0.564483
genus Paraprevotella	Giant cell arteritis	rs11215074	-1.20668	1.16953	0.302182
genus Paraprevotella	Giant cell arteritis	rs1125392	-0.323171	1.19944	0.787595
genus Paraprevotella	Giant cell arteritis	rs11715023	2.10495	1.26568	0.0962942
genus Paraprevotella	Giant cell arteritis	rs11750474	-0.0932029	1.23061	0.939628
genus Paraprevotella	Giant cell arteritis	rs12585247	-1.03567	1.25223	0.408206
genus Paraprevotella	Giant cell arteritis	rs13023298	-1.93799	1.17337	0.0986078
genus Paraprevotella	Giant cell arteritis	rs1326741	-0.53678	1.22991	0.66252
genus Paraprevotella	Giant cell arteritis	rs1396946	0.769121	1.18967	0.517957
genus Paraprevotella	Giant cell arteritis	rs140997932	0.830535	1.02234	0.416571
genus Paraprevotella	Giant cell arteritis	rs145020347	-1.10164	1.09016	0.312245
genus Paraprevotella	Giant cell arteritis	rs1470211	-1.09966	1.17404	0.348941
genus Paraprevotella	Giant cell arteritis	rs1571830	-1.76319	1.20222	0.142481
genus Paraprevotella	Giant cell arteritis	rs16889904	-1.96466	1.22933	0.110009
genus Paraprevotella	Giant cell arteritis	rs17109926	0.173267	1.11436	0.876438
genus Paraprevotella	Giant cell arteritis	rs17785622	-0.830194	0.720352	0.249122
genus Paraprevotella	Giant cell arteritis	rs1904355	-0.136444	1.13578	0.904378
genus Paraprevotella	Giant cell arteritis	rs2081023	0.759474	1.07464	0.479738
genus Paraprevotella	Giant cell arteritis	rs2561562	-1.13692	1.15074	0.323161
genus Paraprevotella	Giant cell arteritis	rs268814	-0.315451	1.19677	0.7921
genus Paraprevotella	Giant cell arteritis	rs2689326	-1.2822	1.29372	0.32164
genus Paraprevotella	Giant cell arteritis	rs2857226	-1.48299	1.27922	0.24634
genus Paraprevotella	Giant cell arteritis	rs2890994	-0.78471	1.29387	0.544195
genus Paraprevotella	Giant cell arteritis	rs2950343	0.59358	1.09278	0.587004
genus Paraprevotella	Giant cell arteritis	rs3008582	-1.4116	1.12684	0.210312
genus Paraprevotella	Giant cell arteritis	rs35397711	-0.390908	1.01065	0.698914
genus Paraprevotella	Giant cell arteritis	rs3735516	1.00103	1.22169	0.412572
genus Paraprevotella	Giant cell arteritis	rs3801748	-0.646639	1.13127	0.56759
genus Paraprevotella	Giant cell arteritis	rs398171	0.293685	1.20688	0.80774
genus Paraprevotella	Giant cell arteritis	rs4756052	0.845475	1.21759	0.487441
genus Paraprevotella	Giant cell arteritis	rs4756632	-1.06538	1.16526	0.360567
genus Paraprevotella	Giant cell arteritis	rs4767113	1.3732	1.05611	0.193519
genus Paraprevotella	Giant cell arteritis	rs5765901	-1.58727	1.16336	0.172447
genus Paraprevotella	Giant cell arteritis	rs6557202	-0.0495401	1.24598	0.968284
genus Paraprevotella	Giant cell arteritis	rs6696471	-1.70222	1.2349	0.168071
genus Paraprevotella	Giant cell arteritis	rs7017998	0.376985	1.24914	0.762808
genus Paraprevotella	Giant cell arteritis	rs7240324	0.73474	1.07384	0.493837
genus Paraprevotella	Giant cell arteritis	rs72707652	-1.33772	1.21516	0.270959
genus Paraprevotella	Giant cell arteritis	rs72780457	-0.38482	1.16206	0.740529
genus Paraprevotella	Giant cell arteritis	rs72948053	-0.85281	1.18186	0.470551
genus Paraprevotella	Giant cell arteritis	rs77854022	-0.416592	1.09831	0.704462
genus Paraprevotella	Giant cell arteritis	rs7824338	0.572428	1.19709	0.632519
genus Paraprevotella	Giant cell arteritis	rs9602779	1.145	1.01926	0.261285
genus Paraprevotella	Giant cell arteritis	rs9900242	-0.888142	1.01072	0.379554
genus Sellimonas	Giant cell arteritis	rs10403990	-0.0521997	0.824795	0.949537
genus Sellimonas	Giant cell arteritis	rs10921131	-0.544095	0.82192	0.507984
genus Sellimonas	Giant cell arteritis	rs11004573	0.482699	0.82086	0.556505
genus Sellimonas	Giant cell arteritis	rs11025448	0.54098	0.916174	0.554871
genus Sellimonas	Giant cell arteritis	rs112778327	0.639763	0.796485	0.42184
genus Sellimonas	Giant cell arteritis	rs113379006	0.175781	0.744696	0.813399
genus Sellimonas	Giant cell arteritis	rs11711574	-0.649687	0.765807	0.396233
genus Sellimonas	Giant cell arteritis	rs11730168	-0.372982	0.791127	0.637315
genus Sellimonas	Giant cell arteritis	rs11733898	1.04909	0.784537	0.181156
genus Sellimonas	Giant cell arteritis	rs11866714	-0.355291	0.785481	0.651036
genus Sellimonas	Giant cell arteritis	rs12024480	0.773773	0.777823	0.319837
genus Sellimonas	Giant cell arteritis	rs12195019	-0.0109792	0.766221	0.988567
genus Sellimonas	Giant cell arteritis	rs12482063	-0.136182	0.799538	0.864754
genus Sellimonas	Giant cell arteritis	rs12632515	0.200946	0.819162	0.806219
genus Sellimonas	Giant cell arteritis	rs12898418	0.411681	0.793364	0.603827
genus Sellimonas	Giant cell arteritis	rs17657328	-0.15715	0.747189	0.833417
genus Sellimonas	Giant cell arteritis	rs2016057	-0.591667	0.69351	0.393578
genus Sellimonas	Giant cell arteritis	rs2086438	0.291551	0.816613	0.721073
genus Sellimonas	Giant cell arteritis	rs2187447	-0.572832	0.704404	0.416094
genus Sellimonas	Giant cell arteritis	rs2371572	0.0535115	0.673915	0.936711
genus Sellimonas	Giant cell arteritis	rs2688149	-0.32324	0.857238	0.70612
genus Sellimonas	Giant cell arteritis	rs30413	-1.14614	0.86102	0.183144
genus Sellimonas	Giant cell arteritis	rs34295566	0.794321	0.856741	0.353852
genus Sellimonas	Giant cell arteritis	rs35327489	0.193737	0.778909	0.803571
genus Sellimonas	Giant cell arteritis	rs41816	0.362572	0.742779	0.625458
genus Sellimonas	Giant cell arteritis	rs445925	2.5367	0.820767	0.00199725
genus Sellimonas	Giant cell arteritis	rs452199	0.532727	0.784535	0.497115
genus Sellimonas	Giant cell arteritis	rs4868319	-1.04223	0.778185	0.18047
genus Sellimonas	Giant cell arteritis	rs553697	-0.201382	0.74769	0.787669
genus Sellimonas	Giant cell arteritis	rs56203279	0.51337	0.7348	0.484769
genus Sellimonas	Giant cell arteritis	rs56257127	0.97741	0.777402	0.208653
genus Sellimonas	Giant cell arteritis	rs56403133	0.643696	0.827498	0.436639
genus Sellimonas	Giant cell arteritis	rs57393112	1.36912	0.784439	0.0809246
genus Sellimonas	Giant cell arteritis	rs60634125	0.645213	0.826321	0.434904
genus Sellimonas	Giant cell arteritis	rs62118147	0.887125	0.807036	0.271664
genus Sellimonas	Giant cell arteritis	rs62331165	0.418362	0.784649	0.593907
genus Sellimonas	Giant cell arteritis	rs6433790	0.824572	0.73392	0.261218
genus Sellimonas	Giant cell arteritis	rs6575561	0.522392	0.818702	0.523426
genus Sellimonas	Giant cell arteritis	rs6597299	1.33196	0.831888	0.109348
genus Sellimonas	Giant cell arteritis	rs6923488	-0.115889	0.805885	0.885656
genus Sellimonas	Giant cell arteritis	rs7020892	0.910188	0.83303	0.274559
genus Sellimonas	Giant cell arteritis	rs72715797	0.903489	0.804672	0.261521
genus Sellimonas	Giant cell arteritis	rs72833275	1.30435	0.767891	0.0893926
genus Sellimonas	Giant cell arteritis	rs73234763	1.21481	0.815961	0.136538
genus Sellimonas	Giant cell arteritis	rs74670811	-0.145561	0.826737	0.860241
genus Sellimonas	Giant cell arteritis	rs75959717	0.974011	0.815987	0.232611
genus Sellimonas	Giant cell arteritis	rs8033485	0.163117	0.782066	0.834782
genus Sellimonas	Giant cell arteritis	rs9389635	-0.311384	0.841355	0.711309
genus Sellimonas	Giant cell arteritis	rs9516667	0.303837	0.818262	0.710399
genus Sellimonas	Giant cell arteritis	rs9548534	-1.03597	0.826298	0.209935
genus Sellimonas	Giant cell arteritis	rs9768555	1.95412	0.82107	0.017314
genus Sellimonas	Giant cell arteritis	rs9965461	-0.492646	0.845321	0.560034
order Bacillales	Giant cell arteritis	rs10123645	1.23313	0.796133	0.121407
order Bacillales	Giant cell arteritis	rs10233278	0.764698	0.748891	0.307203
order Bacillales	Giant cell arteritis	rs10410917	-0.460377	0.751707	0.540246
order Bacillales	Giant cell arteritis	rs1060819	0.42722	0.807133	0.596594
order Bacillales	Giant cell arteritis	rs10805235	2.1657	0.899648	0.0160723
order Bacillales	Giant cell arteritis	rs10956555	-0.621623	0.810322	0.443004
order Bacillales	Giant cell arteritis	rs10964378	0.92763	0.837323	0.267926
order Bacillales	Giant cell arteritis	rs11034576	-1.34827	0.796666	0.0905725
order Bacillales	Giant cell arteritis	rs11207728	-1.11524	0.724933	0.123949
order Bacillales	Giant cell arteritis	rs11608727	0.0939351	0.870784	0.914095
order Bacillales	Giant cell arteritis	rs11844714	-0.162792	0.780886	0.834862
order Bacillales	Giant cell arteritis	rs11914037	-0.688565	0.772043	0.372461
order Bacillales	Giant cell arteritis	rs1287018	0.153003	0.781343	0.844751
order Bacillales	Giant cell arteritis	rs13152268	1.02793	0.794814	0.19591
order Bacillales	Giant cell arteritis	rs139255922	1.45017	0.80729	0.0724402
order Bacillales	Giant cell arteritis	rs1450322	0.976289	0.841895	0.246198
order Bacillales	Giant cell arteritis	rs16910400	-0.967471	0.839407	0.249089
order Bacillales	Giant cell arteritis	rs2067545	1.86225	0.832413	0.0252752
order Bacillales	Giant cell arteritis	rs2113810	1.12286	0.821295	0.171569
order Bacillales	Giant cell arteritis	rs2268401	0.555673	0.839478	0.508018
order Bacillales	Giant cell arteritis	rs2875556	-0.00749008	0.853962	0.993002
order Bacillales	Giant cell arteritis	rs4617108	0.833429	0.728732	0.25276
order Bacillales	Giant cell arteritis	rs4920501	-0.140625	0.817854	0.863481
order Bacillales	Giant cell arteritis	rs4932192	-0.493036	0.816525	0.545962
order Bacillales	Giant cell arteritis	rs55793055	-0.149889	0.777304	0.847091
order Bacillales	Giant cell arteritis	rs568141	-0.908672	0.836164	0.277163
order Bacillales	Giant cell arteritis	rs6008253	0.0211116	0.816914	0.979382
order Bacillales	Giant cell arteritis	rs6044857	-0.233786	0.803161	0.770988
order Bacillales	Giant cell arteritis	rs62141894	0.963069	0.827523	0.244506
order Bacillales	Giant cell arteritis	rs62640857	0.0547047	0.759056	0.942547
order Bacillales	Giant cell arteritis	rs74420793	0.283785	0.707827	0.688476
order Bacillales	Giant cell arteritis	rs7611581	1.45299	0.78359	0.0636998
order Bacillales	Giant cell arteritis	rs875142	0.79687	0.858822	0.353478
order Bacillales	Giant cell arteritis	rs9531374	0.813439	0.809891	0.315195
order Bacillales	Giant cell arteritis	rs964118	1.38751	0.806575	0.0853861
Exposure	Outcome	SNP	b	se	p
genus Lachnospiraceae ND3007 group	25 hydroxyvitamin D level	rs10163880	-0.0351158	0.0414138	0.396479
genus Lachnospiraceae ND3007 group	25 hydroxyvitamin D level	rs10460629	0.035418	0.0414107	0.392392
genus Lachnospiraceae ND3007 group	25 hydroxyvitamin D level	rs11101178	0.00189587	0.0432937	0.965071
genus Lachnospiraceae ND3007 group	25 hydroxyvitamin D level	rs11102019	0.0319853	0.0405747	0.430517
genus Lachnospiraceae ND3007 group	25 hydroxyvitamin D level	rs11178058	0.00885173	0.0414453	0.830878
genus Lachnospiraceae ND3007 group	25 hydroxyvitamin D level	rs114406969	0.0749083	0.0368611	0.0421355
genus Lachnospiraceae ND3007 group	25 hydroxyvitamin D level	rs116890723	0.0118389	0.020754	0.568381
genus Lachnospiraceae ND3007 group	25 hydroxyvitamin D level	rs11997254	-0.0628993	0.0405227	0.120614
genus Lachnospiraceae ND3007 group	25 hydroxyvitamin D level	rs12266335	-0.012898	0.040335	0.749141
genus Lachnospiraceae ND3007 group	25 hydroxyvitamin D level	rs12623394	0.048072	0.0442756	0.277592
genus Lachnospiraceae ND3007 group	25 hydroxyvitamin D level	rs12654635	-0.0299256	0.0407263	0.462462
genus Lachnospiraceae ND3007 group	25 hydroxyvitamin D level	rs13007659	0.0201761	0.0397488	0.61174
genus Lachnospiraceae ND3007 group	25 hydroxyvitamin D level	rs1488297	-0.0468548	0.0397049	0.23797
genus Lachnospiraceae ND3007 group	25 hydroxyvitamin D level	rs173372	0.0225034	0.040895	0.582133
genus Lachnospiraceae ND3007 group	25 hydroxyvitamin D level	rs1910844	0.0663418	0.0390328	0.0891984
genus Lachnospiraceae ND3007 group	25 hydroxyvitamin D level	rs2009788	0.0234965	0.0399495	0.556428
genus Lachnospiraceae ND3007 group	25 hydroxyvitamin D level	rs2056152	-0.0124439	0.0393458	0.751798
genus Lachnospiraceae ND3007 group	25 hydroxyvitamin D level	rs2439640	-0.0335722	0.0418313	0.422229
genus Lachnospiraceae ND3007 group	25 hydroxyvitamin D level	rs2792928	0.125781	0.0389827	0.00125274
genus Lachnospiraceae ND3007 group	25 hydroxyvitamin D level	rs2861203	-0.00412368	0.0379868	0.913555
genus Lachnospiraceae ND3007 group	25 hydroxyvitamin D level	rs28726340	0.0799582	0.0411988	0.0522842
genus Lachnospiraceae ND3007 group	25 hydroxyvitamin D level	rs3777486	0.0550017	0.0371905	0.139162
genus Lachnospiraceae ND3007 group	25 hydroxyvitamin D level	rs3946789	0.0624071	0.0405252	0.12357
genus Lachnospiraceae ND3007 group	25 hydroxyvitamin D level	rs4282974	-0.0258033	0.0379921	0.497028
genus Lachnospiraceae ND3007 group	25 hydroxyvitamin D level	rs484765	0.0298424	0.0358424	0.40507
genus Lachnospiraceae ND3007 group	25 hydroxyvitamin D level	rs4879333	-0.0336043	0.0411862	0.414551
genus Lachnospiraceae ND3007 group	25 hydroxyvitamin D level	rs62029774	-0.00509711	0.0405816	0.900047
genus Lachnospiraceae ND3007 group	25 hydroxyvitamin D level	rs6477796	0.0324388	0.0381238	0.394835
genus Lachnospiraceae ND3007 group	25 hydroxyvitamin D level	rs6563654	0.0175329	0.0367119	0.632949
genus Lachnospiraceae ND3007 group	25 hydroxyvitamin D level	rs6708	-0.0494285	0.0410167	0.228172
genus Lachnospiraceae ND3007 group	25 hydroxyvitamin D level	rs71560489	-0.0687211	0.0372044	0.0647293
genus Lachnospiraceae ND3007 group	25 hydroxyvitamin D level	rs72737244	0.0524536	0.0406419	0.196832
genus Lachnospiraceae ND3007 group	25 hydroxyvitamin D level	rs72776675	0.0789717	0.0394859	0.0455003
genus Lachnospiraceae ND3007 group	25 hydroxyvitamin D level	rs73158318	-0.0173904	0.0377787	0.645285
genus Lachnospiraceae ND3007 group	25 hydroxyvitamin D level	rs73200078	0.0401995	0.025065	0.108756
genus Lachnospiraceae ND3007 group	25 hydroxyvitamin D level	rs7461652	0.0231508	0.0406866	0.569355
genus Lachnospiraceae ND3007 group	25 hydroxyvitamin D level	rs78249155	-0.00763567	0.0391603	0.845405
genus Lachnospiraceae ND3007 group	25 hydroxyvitamin D level	rs78947167	0.0194802	0.0398361	0.624836
genus Lachnospiraceae ND3007 group	25 hydroxyvitamin D level	rs9932954	0.00183318	0.0349729	0.958196
genus Desulfovibrio	HLA DR on CD14+ CD16- monocyte	rs10179410	-0.0341297	0.371217	0.926746
genus Desulfovibrio	HLA DR on CD14+ CD16- monocyte	rs10747496	0.864653	0.430462	0.0445727
genus Desulfovibrio	HLA DR on CD14+ CD16- monocyte	rs10922050	0.152006	0.432009	0.724945
genus Desulfovibrio	HLA DR on CD14+ CD16- monocyte	rs10924791	0.453627	0.367361	0.216895
genus Desulfovibrio	HLA DR on CD14+ CD16- monocyte	rs10937554	0.25073	0.397355	0.528041
genus Desulfovibrio	HLA DR on CD14+ CD16- monocyte	rs10948679	-0.0728087	0.41737	0.861514
genus Desulfovibrio	HLA DR on CD14+ CD16- monocyte	rs11595633	0.895622	0.381537	0.0189048
genus Desulfovibrio	HLA DR on CD14+ CD16- monocyte	rs11603537	-0.0797568	0.389673	0.837825
genus Desulfovibrio	HLA DR on CD14+ CD16- monocyte	rs11767992	-0.659966	0.392481	0.092661
genus Desulfovibrio	HLA DR on CD14+ CD16- monocyte	rs12031543	0.546134	0.619884	0.378304
genus Desulfovibrio	HLA DR on CD14+ CD16- monocyte	rs12620914	0.273921	0.419291	0.513567
genus Desulfovibrio	HLA DR on CD14+ CD16- monocyte	rs12959615	0.356865	0.409473	0.383468
genus Desulfovibrio	HLA DR on CD14+ CD16- monocyte	rs13066142	0.0138827	0.46147	0.976
genus Desulfovibrio	HLA DR on CD14+ CD16- monocyte	rs1423308	0.239334	0.428116	0.576134
genus Desulfovibrio	HLA DR on CD14+ CD16- monocyte	rs16863365	-0.106579	0.378604	0.778322
genus Desulfovibrio	HLA DR on CD14+ CD16- monocyte	rs16955490	0.849803	0.460667	0.0650777
genus Desulfovibrio	HLA DR on CD14+ CD16- monocyte	rs17062711	0.254733	0.478433	0.594426
genus Desulfovibrio	HLA DR on CD14+ CD16- monocyte	rs1793048	-0.215228	0.437038	0.622387
genus Desulfovibrio	HLA DR on CD14+ CD16- monocyte	rs1868051	0.999245	0.461554	0.0303909
genus Desulfovibrio	HLA DR on CD14+ CD16- monocyte	rs1883434	0.730673	0.409444	0.0743344
genus Desulfovibrio	HLA DR on CD14+ CD16- monocyte	rs2032031	-0.52433	0.398668	0.188441
genus Desulfovibrio	HLA DR on CD14+ CD16- monocyte	rs2066432	-0.568005	0.404264	0.160011
genus Desulfovibrio	HLA DR on CD14+ CD16- monocyte	rs2191833	-0.0850929	0.401058	0.831973
genus Desulfovibrio	HLA DR on CD14+ CD16- monocyte	rs2215897	0.4778	0.411467	0.245556
genus Desulfovibrio	HLA DR on CD14+ CD16- monocyte	rs2235807	-0.0325765	0.449982	0.942287
genus Desulfovibrio	HLA DR on CD14+ CD16- monocyte	rs2590913	0.102009	0.405642	0.801446
genus Desulfovibrio	HLA DR on CD14+ CD16- monocyte	rs2770055	0.449499	0.385571	0.243695
genus Desulfovibrio	HLA DR on CD14+ CD16- monocyte	rs2853179	-0.0532901	0.369348	0.885278
genus Desulfovibrio	HLA DR on CD14+ CD16- monocyte	rs3757675	0.552093	0.399363	0.166838
genus Desulfovibrio	HLA DR on CD14+ CD16- monocyte	rs3789086	-0.123645	0.361787	0.73253
genus Desulfovibrio	HLA DR on CD14+ CD16- monocyte	rs4416552	-0.210668	0.281615	0.454417
genus Desulfovibrio	HLA DR on CD14+ CD16- monocyte	rs4797774	0.192585	0.202651	0.341947
genus Desulfovibrio	HLA DR on CD14+ CD16- monocyte	rs4891430	0.176412	0.380912	0.64327
genus Desulfovibrio	HLA DR on CD14+ CD16- monocyte	rs4904701	0.203872	0.493098	0.679276
genus Desulfovibrio	HLA DR on CD14+ CD16- monocyte	rs56343159	0.20764	0.419629	0.620729
genus Desulfovibrio	HLA DR on CD14+ CD16- monocyte	rs569008	-0.00352446	0.384436	0.992685
genus Desulfovibrio	HLA DR on CD14+ CD16- monocyte	rs598954	-0.539869	0.562011	0.336752
genus Desulfovibrio	HLA DR on CD14+ CD16- monocyte	rs6580353	0.254352	0.383668	0.507364
genus Desulfovibrio	HLA DR on CD14+ CD16- monocyte	rs6768265	-0.616776	0.432564	0.153909
genus Desulfovibrio	HLA DR on CD14+ CD16- monocyte	rs68108857	0.0185625	0.218988	0.932448
genus Desulfovibrio	HLA DR on CD14+ CD16- monocyte	rs6815450	-0.258569	0.378967	0.495049
genus Desulfovibrio	HLA DR on CD14+ CD16- monocyte	rs6837565	0.742006	0.423733	0.0799258
genus Desulfovibrio	HLA DR on CD14+ CD16- monocyte	rs7138278	-0.284688	0.408976	0.486368
genus Desulfovibrio	HLA DR on CD14+ CD16- monocyte	rs7189855	0.359587	0.436208	0.409741
genus Desulfovibrio	HLA DR on CD14+ CD16- monocyte	rs72647089	0.147475	0.333508	0.658349
genus Desulfovibrio	HLA DR on CD14+ CD16- monocyte	rs72923956	-0.274438	0.443815	0.536337
genus Desulfovibrio	HLA DR on CD14+ CD16- monocyte	rs73426270	-0.400288	0.431988	0.354124
genus Desulfovibrio	HLA DR on CD14+ CD16- monocyte	rs75838882	0.0703585	0.32592	0.829084
genus Desulfovibrio	HLA DR on CD14+ CD16- monocyte	rs7634268	0.514664	0.37812	0.173479
genus Desulfovibrio	HLA DR on CD14+ CD16- monocyte	rs77236032	-0.795571	0.494044	0.107327
genus Desulfovibrio	HLA DR on CD14+ CD16- monocyte	rs7947015	0.22232	0.391351	0.569979
genus Desulfovibrio	HLA DR on CD14+ CD16- monocyte	rs7998434	0.696439	0.469222	0.137744
genus Desulfovibrio	HLA DR on CD14+ CD16- monocyte	rs8040209	0.254811	0.377678	0.499881
genus Desulfovibrio	HLA DR on CD14+ CD16- monocyte	rs9316943	-0.214333	0.425293	0.614285
family Bacteroidales S24 7group	CD4+ T cell Absolute Count	rs10198947	0.311431	0.380733	0.41337
family Bacteroidales S24 7group	CD4+ T cell Absolute Count	rs10848926	0.149971	0.360732	0.677601
family Bacteroidales S24 7group	CD4+ T cell Absolute Count	rs10872669	-0.182984	0.237993	0.441975
family Bacteroidales S24 7group	CD4+ T cell Absolute Count	rs1124202	0.600051	0.37093	0.105729
family Bacteroidales S24 7group	CD4+ T cell Absolute Count	rs11635989	0.485935	0.369471	0.188437
family Bacteroidales S24 7group	CD4+ T cell Absolute Count	rs11709796	0.547294	0.398138	0.169245
family Bacteroidales S24 7group	CD4+ T cell Absolute Count	rs117439560	-0.0551567	0.31714	0.861929
family Bacteroidales S24 7group	CD4+ T cell Absolute Count	rs11790980	0.805906	0.369886	0.0293467
family Bacteroidales S24 7group	CD4+ T cell Absolute Count	rs118087460	0.271675	0.26127	0.298421
family Bacteroidales S24 7group	CD4+ T cell Absolute Count	rs12612081	-0.464901	0.37527	0.215403
family Bacteroidales S24 7group	CD4+ T cell Absolute Count	rs12748533	0.184629	0.302518	0.541659
family Bacteroidales S24 7group	CD4+ T cell Absolute Count	rs12883961	0.0974841	0.268519	0.716572
family Bacteroidales S24 7group	CD4+ T cell Absolute Count	rs12951691	-0.1212	0.334778	0.717329
family Bacteroidales S24 7group	CD4+ T cell Absolute Count	rs17043785	0.0909261	0.430054	0.832552
family Bacteroidales S24 7group	CD4+ T cell Absolute Count	rs17215400	-0.250934	0.370338	0.498037
family Bacteroidales S24 7group	CD4+ T cell Absolute Count	rs1850003	-0.470683	0.311727	0.131063
family Bacteroidales S24 7group	CD4+ T cell Absolute Count	rs1882675	0.0497386	0.345809	0.885633
family Bacteroidales S24 7group	CD4+ T cell Absolute Count	rs2045047	0.329044	0.320535	0.304633
family Bacteroidales S24 7group	CD4+ T cell Absolute Count	rs2099853	-0.311943	0.380298	0.412068
family Bacteroidales S24 7group	CD4+ T cell Absolute Count	rs2302617	0.0603209	0.353645	0.864563
family Bacteroidales S24 7group	CD4+ T cell Absolute Count	rs2543090	0.179293	0.381659	0.638517
family Bacteroidales S24 7group	CD4+ T cell Absolute Count	rs34794774	-0.0911995	0.38077	0.810708
family Bacteroidales S24 7group	CD4+ T cell Absolute Count	rs35092514	0.218719	0.576882	0.704584
family Bacteroidales S24 7group	CD4+ T cell Absolute Count	rs4823638	0.366816	0.279758	0.189793
family Bacteroidales S24 7group	CD4+ T cell Absolute Count	rs611749	-0.195099	0.384198	0.611587
family Bacteroidales S24 7group	CD4+ T cell Absolute Count	rs61508842	0.823992	0.374794	0.0279121
family Bacteroidales S24 7group	CD4+ T cell Absolute Count	rs7217209	-0.0277337	0.386231	0.942756
family Bacteroidales S24 7group	CD4+ T cell Absolute Count	rs738193	0.169474	0.307201	0.581174
family Bacteroidales S24 7group	CD4+ T cell Absolute Count	rs75570726	-0.119028	0.376691	0.752016
family Bacteroidales S24 7group	CD4+ T cell Absolute Count	rs75716586	0.176387	0.401819	0.660682
family Bacteroidales S24 7group	CD4+ T cell Absolute Count	rs75854315	0.416571	0.462951	0.368218
family Bacteroidales S24 7group	CD4+ T cell Absolute Count	rs762420	0.453592	0.612973	0.459308
family Bacteroidales S24 7group	CD4+ T cell Absolute Count	rs7676461	-0.420484	0.387524	0.277898
family Bacteroidales S24 7group	CD4+ T cell Absolute Count	rs7753319	0.600856	0.384264	0.117898
family Bacteroidales S24 7group	CD4+ T cell Absolute Count	rs7829572	0.557804	0.396117	0.159078
family Bacteroidales S24 7group	CD4+ T cell Absolute Count	rs78609301	0.0723936	0.3513	0.836733
family Bacteroidales S24 7group	CD4+ T cell Absolute Count	rs80098946	-0.417422	0.496844	0.400826
family Bacteroidales S24 7group	CD4+ T cell Absolute Count	rs941000	0.34648	0.291791	0.23506
family Bacteroidales S24 7group	CD4+ T cell Absolute Count	rs9616855	0.54839	0.477304	0.250584
Exposure	Outcome	SNP	b	se	p
25 hydroxyvitamin D level	Giant cell arteritis	rs10017024	13.0615	7.84759	0.0960321
25 hydroxyvitamin D level	Giant cell arteritis	rs10045097	-2.40119	8.08423	0.76645
25 hydroxyvitamin D level	Giant cell arteritis	rs10070734	-0.387019	7.80597	0.960457
25 hydroxyvitamin D level	Giant cell arteritis	rs10101205	3.50149	8.51722	0.680994
25 hydroxyvitamin D level	Giant cell arteritis	rs10165001	-3.51588	8.26556	0.670571
25 hydroxyvitamin D level	Giant cell arteritis	rs10223908	-8.53613	8.22556	0.299383
25 hydroxyvitamin D level	Giant cell arteritis	rs10423733	-1.11747	7.48935	0.88139
25 hydroxyvitamin D level	Giant cell arteritis	rs1047891	6.44039	6.45523	0.318424
25 hydroxyvitamin D level	Giant cell arteritis	rs10518055	-6.08202	8.7174	0.485373
25 hydroxyvitamin D level	Giant cell arteritis	rs10832393	9.10077	7.14035	0.202466
25 hydroxyvitamin D level	Giant cell arteritis	rs10853794	-13.648	8.5657	0.111086
25 hydroxyvitamin D level	Giant cell arteritis	rs10876448	-9.88128	8.59798	0.25045
25 hydroxyvitamin D level	Giant cell arteritis	rs10888010	8.15593	6.99488	0.24362
25 hydroxyvitamin D level	Giant cell arteritis	rs11023171	-1.17385	7.35255	0.873155
25 hydroxyvitamin D level	Giant cell arteritis	rs11060406	3.97113	8.34727	0.63426
25 hydroxyvitamin D level	Giant cell arteritis	rs11075016	3.40593	7.86544	0.664997
25 hydroxyvitamin D level	Giant cell arteritis	rs1109326	6.20713	6.06316	0.305956
25 hydroxyvitamin D level	Giant cell arteritis	rs111308232	-5.83579	7.58964	0.441944
25 hydroxyvitamin D level	Giant cell arteritis	rs11150592	0.265696	8.41809	0.974821
25 hydroxyvitamin D level	Giant cell arteritis	rs111757536	15.5644	7.92748	0.0496061
25 hydroxyvitamin D level	Giant cell arteritis	rs1118116	3.45649	5.88628	0.557061
25 hydroxyvitamin D level	Giant cell arteritis	rs11209943	-7.7394	8.32307	0.352436
25 hydroxyvitamin D level	Giant cell arteritis	rs11227307	12.0203	7.73679	0.120268
25 hydroxyvitamin D level	Giant cell arteritis	rs11233277	5.19401	7.13608	0.466704
25 hydroxyvitamin D level	Giant cell arteritis	rs112459754	-12.1403	9.15535	0.184829
25 hydroxyvitamin D level	Giant cell arteritis	rs11253202	-12.5185	8.62184	0.146516
25 hydroxyvitamin D level	Giant cell arteritis	rs11264223	-7.82251	7.67613	0.30817
25 hydroxyvitamin D level	Giant cell arteritis	rs112911909	-2.24336	8.04532	0.780367
25 hydroxyvitamin D level	Giant cell arteritis	rs112989220	3.88883	8.59961	0.651118
25 hydroxyvitamin D level	Giant cell arteritis	rs113587264	-8.00401	4.43724	0.0712586
25 hydroxyvitamin D level	Giant cell arteritis	rs113928144	-6.11084	8.03748	0.44708
25 hydroxyvitamin D level	Giant cell arteritis	rs114165281	1.74714	7.28959	0.810582
25 hydroxyvitamin D level	Giant cell arteritis	rs114165349	-11.9259	8.01262	0.136648
25 hydroxyvitamin D level	Giant cell arteritis	rs114199114	6.3654	8.07063	0.430281
25 hydroxyvitamin D level	Giant cell arteritis	rs1149555	-3.27063	8.72388	0.707731
25 hydroxyvitamin D level	Giant cell arteritis	rs115280883	-0.877079	4.84919	0.856469
25 hydroxyvitamin D level	Giant cell arteritis	rs11542462	-2.37427	5.71298	0.677709
25 hydroxyvitamin D level	Giant cell arteritis	rs11582620	8.37971	8.52207	0.325462
25 hydroxyvitamin D level	Giant cell arteritis	rs11591147	-8.94889	6.79813	0.188048
25 hydroxyvitamin D level	Giant cell arteritis	rs11602347	6.87902	8.74269	0.431381
25 hydroxyvitamin D level	Giant cell arteritis	rs11635502	-5.9943	7.31402	0.412465
25 hydroxyvitamin D level	Giant cell arteritis	rs11679312	-4.68835	8.68282	0.589227
25 hydroxyvitamin D level	Giant cell arteritis	rs116871542	-13.445	8.26267	0.103695
25 hydroxyvitamin D level	Giant cell arteritis	rs117031760	-2.07129	4.99646	0.67847
25 hydroxyvitamin D level	Giant cell arteritis	rs117104524	1.91101	4.84785	0.693436
25 hydroxyvitamin D level	Giant cell arteritis	rs11724493	9.4269	8.44322	0.264206
25 hydroxyvitamin D level	Giant cell arteritis	rs117247884	-1.68077	5.19894	0.746475
25 hydroxyvitamin D level	Giant cell arteritis	rs117251479	7.81482	5.54002	0.158359
25 hydroxyvitamin D level	Giant cell arteritis	rs117562170	-5.95981	6.4108	0.352552
25 hydroxyvitamin D level	Giant cell arteritis	rs117832548	5.61393	6.86068	0.4132
25 hydroxyvitamin D level	Giant cell arteritis	rs117959780	-2.70558	7.81134	0.729068
25 hydroxyvitamin D level	Giant cell arteritis	rs118032309	15.3741	9.10286	0.0912318
25 hydroxyvitamin D level	Giant cell arteritis	rs11826356	-9.84014	7.18922	0.171082
25 hydroxyvitamin D level	Giant cell arteritis	rs11885466	3.37532	8.6866	0.697597
25 hydroxyvitamin D level	Giant cell arteritis	rs12035012	-4.03769	7.36943	0.583763
25 hydroxyvitamin D level	Giant cell arteritis	rs12042020	-4.88475	6.55018	0.455823
25 hydroxyvitamin D level	Giant cell arteritis	rs12145455	-10.0531	7.60443	0.186167
25 hydroxyvitamin D level	Giant cell arteritis	rs1229984	-0.26128	6.18161	0.966286
25 hydroxyvitamin D level	Giant cell arteritis	rs12403824	-3.9855	8.71628	0.647493
25 hydroxyvitamin D level	Giant cell arteritis	rs12417051	-8.93714	7.25281	0.217863
25 hydroxyvitamin D level	Giant cell arteritis	rs12503220	2.84984	8.15234	0.726659
25 hydroxyvitamin D level	Giant cell arteritis	rs12546526	9.8408	8.42517	0.242797
25 hydroxyvitamin D level	Giant cell arteritis	rs12554549	-7.82184	8.419	0.352852
25 hydroxyvitamin D level	Giant cell arteritis	rs12913937	3.52398	8.63891	0.683333
25 hydroxyvitamin D level	Giant cell arteritis	rs12997900	0.530283	8.39295	0.949622
25 hydroxyvitamin D level	Giant cell arteritis	rs13065677	-2.3177	8.46781	0.784309
25 hydroxyvitamin D level	Giant cell arteritis	rs13111235	1.67375	8.44047	0.84281
25 hydroxyvitamin D level	Giant cell arteritis	rs13187496	-10.2505	8.1848	0.210433
25 hydroxyvitamin D level	Giant cell arteritis	rs13197862	-1.98309	8.55546	0.816699
25 hydroxyvitamin D level	Giant cell arteritis	rs133075	-0.760074	8.4034	0.927931
25 hydroxyvitamin D level	Giant cell arteritis	rs139283801	-6.7619	8.46013	0.424136
25 hydroxyvitamin D level	Giant cell arteritis	rs139303371	-3.78296	5.35464	0.479889
25 hydroxyvitamin D level	Giant cell arteritis	rs140090695	-4.63669	8.39092	0.580548
25 hydroxyvitamin D level	Giant cell arteritis	rs140570898	-10.116	6.64418	0.127873
25 hydroxyvitamin D level	Giant cell arteritis	rs140592636	5.58427	9.2051	0.544084
25 hydroxyvitamin D level	Giant cell arteritis	rs141352236	1.52626	6.72388	0.820431
25 hydroxyvitamin D level	Giant cell arteritis	rs141970801	-10.0903	8.00689	0.207598
25 hydroxyvitamin D level	Giant cell arteritis	rs142585295	7.88399	8.45848	0.351295
25 hydroxyvitamin D level	Giant cell arteritis	rs1429435	-1.93301	8.70793	0.824327
25 hydroxyvitamin D level	Giant cell arteritis	rs143052621	-1.16985	2.15815	0.587776
25 hydroxyvitamin D level	Giant cell arteritis	rs143610797	-13.6953	8.7524	0.117643
25 hydroxyvitamin D level	Giant cell arteritis	rs143640935	5.12166	3.04112	0.0921558
25 hydroxyvitamin D level	Giant cell arteritis	rs143950932	-2.10672	1.6437	0.199949
25 hydroxyvitamin D level	Giant cell arteritis	rs144628971	-8.34819	7.81374	0.285341
25 hydroxyvitamin D level	Giant cell arteritis	rs144632891	-10.1964	8.81302	0.247284
25 hydroxyvitamin D level	Giant cell arteritis	rs145662623	-0.100917	8.72002	0.990766
25 hydroxyvitamin D level	Giant cell arteritis	rs146216314	-9.11963	7.4887	0.223306
25 hydroxyvitamin D level	Giant cell arteritis	rs1463596	-0.712868	8.12945	0.930123
25 hydroxyvitamin D level	Giant cell arteritis	rs146702741	5.48521	7.76335	0.479845
25 hydroxyvitamin D level	Giant cell arteritis	rs146716103	-8.6001	6.23048	0.167486
25 hydroxyvitamin D level	Giant cell arteritis	rs146735006	9.69287	8.17978	0.236025
25 hydroxyvitamin D level	Giant cell arteritis	rs146852229	-4.21285	8.36098	0.614352
25 hydroxyvitamin D level	Giant cell arteritis	rs148843488	2.80907	6.07372	0.643726
25 hydroxyvitamin D level	Giant cell arteritis	rs149484531	-8.60729	8.15993	0.291506
25 hydroxyvitamin D level	Giant cell arteritis	rs149679380	-2.66886	4.50189	0.553294
25 hydroxyvitamin D level	Giant cell arteritis	rs149900441	3.63286	5.4999	0.508913
25 hydroxyvitamin D level	Giant cell arteritis	rs150057262	-6.96118	9.18021	0.448283
25 hydroxyvitamin D level	Giant cell arteritis	rs150861637	-0.899416	6.39352	0.888126
25 hydroxyvitamin D level	Giant cell arteritis	rs150957872	-4.62022	7.49744	0.537736
25 hydroxyvitamin D level	Giant cell arteritis	rs151288460	-4.07305	5.17548	0.431287
25 hydroxyvitamin D level	Giant cell arteritis	rs151302903	-12.2366	8.5713	0.153401
25 hydroxyvitamin D level	Giant cell arteritis	rs1542926	-9.88474	8.35506	0.236776
25 hydroxyvitamin D level	Giant cell arteritis	rs1601933	-16.2483	6.24784	0.00930538
25 hydroxyvitamin D level	Giant cell arteritis	rs16830473	-8.36429	8.56686	0.328889
25 hydroxyvitamin D level	Giant cell arteritis	rs16846576	4.15774	8.54843	0.626702
25 hydroxyvitamin D level	Giant cell arteritis	rs16913546	-5.1236	5.87666	0.383288
25 hydroxyvitamin D level	Giant cell arteritis	rs16926354	-1.01652	8.64811	0.90643
25 hydroxyvitamin D level	Giant cell arteritis	rs1694929	-4.26858	8.71863	0.624422
25 hydroxyvitamin D level	Giant cell arteritis	rs16961568	2.74202	8.13109	0.735946
25 hydroxyvitamin D level	Giant cell arteritis	rs17108517	-0.0169968	8.77961	0.998455
25 hydroxyvitamin D level	Giant cell arteritis	rs17309874	3.54178	8.55938	0.679028
25 hydroxyvitamin D level	Giant cell arteritis	rs17442124	11.3669	7.66404	0.138035
25 hydroxyvitamin D level	Giant cell arteritis	rs1800440	3.92228	7.79323	0.614759
25 hydroxyvitamin D level	Giant cell arteritis	rs1866948	4.83642	7.88044	0.539398
25 hydroxyvitamin D level	Giant cell arteritis	rs187606877	13.2237	8.21412	0.107425
25 hydroxyvitamin D level	Giant cell arteritis	rs189172768	10.0759	7.87037	0.200464
25 hydroxyvitamin D level	Giant cell arteritis	rs1909585	4.35863	8.67991	0.615561
25 hydroxyvitamin D level	Giant cell arteritis	rs193073093	-4.70428	5.77555	0.415349
25 hydroxyvitamin D level	Giant cell arteritis	rs1943681	18.9603	8.57261	0.0269856
25 hydroxyvitamin D level	Giant cell arteritis	rs2009181	-3.24969	8.77813	0.711231
25 hydroxyvitamin D level	Giant cell arteritis	rs2023910	-0.404122	8.28087	0.961077
25 hydroxyvitamin D level	Giant cell arteritis	rs2042073	6.71637	8.6558	0.437785
25 hydroxyvitamin D level	Giant cell arteritis	rs2068190	-19.6583	8.36921	0.0188298
25 hydroxyvitamin D level	Giant cell arteritis	rs2071408	-8.11455	7.64367	0.288415
25 hydroxyvitamin D level	Giant cell arteritis	rs2072193	3.91805	6.67757	0.557373
25 hydroxyvitamin D level	Giant cell arteritis	rs2075695	0.306102	7.87637	0.968999
25 hydroxyvitamin D level	Giant cell arteritis	rs2207132	-10.275	8.27361	0.214276
25 hydroxyvitamin D level	Giant cell arteritis	rs2229742	5.93531	5.45303	0.2764
25 hydroxyvitamin D level	Giant cell arteritis	rs2246281	-0.564089	8.15996	0.944887
25 hydroxyvitamin D level	Giant cell arteritis	rs2295659	3.4471	8.6454	0.690099
25 hydroxyvitamin D level	Giant cell arteritis	rs2304442	-2.63144	8.2898	0.750916
25 hydroxyvitamin D level	Giant cell arteritis	rs2304634	24.0688	8.70656	0.00570199
25 hydroxyvitamin D level	Giant cell arteritis	rs2472491	1.39636	8.51568	0.869751
25 hydroxyvitamin D level	Giant cell arteritis	rs2570927	-29.531	8.70067	0.000688534
25 hydroxyvitamin D level	Giant cell arteritis	rs257376	9.12226	8.59275	0.288407
25 hydroxyvitamin D level	Giant cell arteritis	rs2607838	4.90769	8.48075	0.562801
25 hydroxyvitamin D level	Giant cell arteritis	rs2616280	-4.89361	8.90673	0.582712
25 hydroxyvitamin D level	Giant cell arteritis	rs2642438	3.28082	6.90763	0.634818
25 hydroxyvitamin D level	Giant cell arteritis	rs2795312	7.49376	8.52902	0.379608
25 hydroxyvitamin D level	Giant cell arteritis	rs2843128	-3.85806	8.57525	0.652778
25 hydroxyvitamin D level	Giant cell arteritis	rs28620128	0.00440574	7.98301	0.99956
25 hydroxyvitamin D level	Giant cell arteritis	rs286222	2.56919	8.55016	0.763807
25 hydroxyvitamin D level	Giant cell arteritis	rs28633736	-3.69445	7.58367	0.626146
25 hydroxyvitamin D level	Giant cell arteritis	rs2878304	-3.84393	8.34613	0.645112
25 hydroxyvitamin D level	Giant cell arteritis	rs2999559	-19.6722	8.61998	0.02248
25 hydroxyvitamin D level	Giant cell arteritis	rs336605	-8.73791	8.62486	0.311009
25 hydroxyvitamin D level	Giant cell arteritis	rs34169741	3.92336	6.51978	0.547332
25 hydroxyvitamin D level	Giant cell arteritis	rs34560261	-2.20065	8.72661	0.800904
25 hydroxyvitamin D level	Giant cell arteritis	rs34722314	9.77518	7.58237	0.197329
25 hydroxyvitamin D level	Giant cell arteritis	rs34834099	6.19728	6.69099	0.354336
25 hydroxyvitamin D level	Giant cell arteritis	rs35302007	11.1421	8.52452	0.191189
25 hydroxyvitamin D level	Giant cell arteritis	rs35350925	-6.00208	7.31685	0.412039
25 hydroxyvitamin D level	Giant cell arteritis	rs35805032	-4.16721	8.59136	0.627643
25 hydroxyvitamin D level	Giant cell arteritis	rs368263950	0.281925	7.47814	0.969927
25 hydroxyvitamin D level	Giant cell arteritis	rs3761077	-9.15955	7.81853	0.24139
25 hydroxyvitamin D level	Giant cell arteritis	rs3814995	-1.19735	6.2162	0.847259
25 hydroxyvitamin D level	Giant cell arteritis	rs41266415	8.9224	7.916	0.259685
25 hydroxyvitamin D level	Giant cell arteritis	rs41290120	-5.9113	7.01541	0.399444
25 hydroxyvitamin D level	Giant cell arteritis	rs4149056	-4.64292	6.44258	0.471118
25 hydroxyvitamin D level	Giant cell arteritis	rs4364259	13.8653	6.77769	0.0407834
25 hydroxyvitamin D level	Giant cell arteritis	rs4466239	6.55975	8.12913	0.419698
25 hydroxyvitamin D level	Giant cell arteritis	rs4484519	-6.60864	8.26927	0.424186
25 hydroxyvitamin D level	Giant cell arteritis	rs4553272	2.25085	8.24566	0.784873
25 hydroxyvitamin D level	Giant cell arteritis	rs4631704	-5.60522	8.06034	0.4868
25 hydroxyvitamin D level	Giant cell arteritis	rs4663871	3.90174	5.38263	0.468528
25 hydroxyvitamin D level	Giant cell arteritis	rs4665972	-4.03135	5.1607	0.434706
25 hydroxyvitamin D level	Giant cell arteritis	rs4679968	-1.91753	8.39014	0.819222
25 hydroxyvitamin D level	Giant cell arteritis	rs4694548	4.51854	6.40752	0.480691
25 hydroxyvitamin D level	Giant cell arteritis	rs4845408	7.85831	8.23126	0.339734
25 hydroxyvitamin D level	Giant cell arteritis	rs4971020	19.2048	8.44631	0.0229809
25 hydroxyvitamin D level	Giant cell arteritis	rs5020231	-8.32635	8.16456	0.307816
25 hydroxyvitamin D level	Giant cell arteritis	rs504068	1.89984	8.2764	0.818442
25 hydroxyvitamin D level	Giant cell arteritis	rs512083	2.67077	8.56709	0.755232
25 hydroxyvitamin D level	Giant cell arteritis	rs513533	-6.60118	7.14063	0.35525
25 hydroxyvitamin D level	Giant cell arteritis	rs537089	-11.8764	7.31022	0.104241
25 hydroxyvitamin D level	Giant cell arteritis	rs55639439	2.79583	4.56616	0.540344
25 hydroxyvitamin D level	Giant cell arteritis	rs56059718	-2.3936	8.66366	0.782333
25 hydroxyvitamin D level	Giant cell arteritis	rs56396137	5.13712	6.08118	0.398246
25 hydroxyvitamin D level	Giant cell arteritis	rs575976	-4.42304	8.67213	0.610031
25 hydroxyvitamin D level	Giant cell arteritis	rs589030	-17.9216	8.56185	0.0363316
25 hydroxyvitamin D level	Giant cell arteritis	rs59396496	-5.45385	6.24293	0.382334
25 hydroxyvitamin D level	Giant cell arteritis	rs59944703	7.79521	6.49651	0.230176
25 hydroxyvitamin D level	Giant cell arteritis	rs6018088	0.0884205	8.62928	0.991825
25 hydroxyvitamin D level	Giant cell arteritis	rs60500353	-24.4617	7.97826	0.00216914
25 hydroxyvitamin D level	Giant cell arteritis	rs60651758	8.43885	8.0807	0.296337
25 hydroxyvitamin D level	Giant cell arteritis	rs6127083	-7.1068	7.84053	0.364714
25 hydroxyvitamin D level	Giant cell arteritis	rs6127098	-2.87752	6.90488	0.67687
25 hydroxyvitamin D level	Giant cell arteritis	rs61774752	10.6226	8.56904	0.215106
25 hydroxyvitamin D level	Giant cell arteritis	rs61826000	-0.872566	8.44584	0.917714
25 hydroxyvitamin D level	Giant cell arteritis	rs61881702	-11.7847	7.99705	0.140579
25 hydroxyvitamin D level	Giant cell arteritis	rs61883538	3.52782	7.09298	0.61893
25 hydroxyvitamin D level	Giant cell arteritis	rs61906076	7.75304	7.07941	0.27345
25 hydroxyvitamin D level	Giant cell arteritis	rs61979066	3.95498	8.20538	0.629807
25 hydroxyvitamin D level	Giant cell arteritis	rs62131912	-1.35371	6.9704	0.846012
25 hydroxyvitamin D level	Giant cell arteritis	rs62215568	-7.46841	8.32933	0.369911
25 hydroxyvitamin D level	Giant cell arteritis	rs62318873	-0.719814	4.06546	0.859464
25 hydroxyvitamin D level	Giant cell arteritis	rs62493791	-18.562	8.35758	0.0263527
25 hydroxyvitamin D level	Giant cell arteritis	rs62568181	13.8551	8.59786	0.107079
25 hydroxyvitamin D level	Giant cell arteritis	rs6431630	-3.9917	7.44927	0.592061
25 hydroxyvitamin D level	Giant cell arteritis	rs652197	1.48698	7.92252	0.851119
25 hydroxyvitamin D level	Giant cell arteritis	rs6657811	0.362797	8.17407	0.964598
25 hydroxyvitamin D level	Giant cell arteritis	rs6750649	-3.59952	8.63322	0.676723
25 hydroxyvitamin D level	Giant cell arteritis	rs68033110	2.6855	8.76259	0.759244
25 hydroxyvitamin D level	Giant cell arteritis	rs6857	-1.4469	7.18373	0.840375
25 hydroxyvitamin D level	Giant cell arteritis	rs6970645	-2.58621	8.65437	0.765068
25 hydroxyvitamin D level	Giant cell arteritis	rs6985620	-6.7146	8.5114	0.430173
25 hydroxyvitamin D level	Giant cell arteritis	rs7027254	1.09949	8.33518	0.895055
25 hydroxyvitamin D level	Giant cell arteritis	rs7108217	-13.2976	8.66879	0.125038
25 hydroxyvitamin D level	Giant cell arteritis	rs7122671	2.2198	3.3256	0.50446
25 hydroxyvitamin D level	Giant cell arteritis	rs71601778	-0.314371	2.20052	0.886399
25 hydroxyvitamin D level	Giant cell arteritis	rs7170361	-2.60066	4.31004	0.546245
25 hydroxyvitamin D level	Giant cell arteritis	rs7189954	8.18806	8.53402	0.337326
25 hydroxyvitamin D level	Giant cell arteritis	rs7258060	3.56281	8.54021	0.676547
25 hydroxyvitamin D level	Giant cell arteritis	rs72607843	-10.171	7.72866	0.188172
25 hydroxyvitamin D level	Giant cell arteritis	rs72631431	-14.1443	8.63323	0.101346
25 hydroxyvitamin D level	Giant cell arteritis	rs72651860	-7.56759	4.25735	0.0754805
25 hydroxyvitamin D level	Giant cell arteritis	rs72680100	-3.89985	8.16766	0.633024
25 hydroxyvitamin D level	Giant cell arteritis	rs72739147	-1.34667	8.02896	0.866798
25 hydroxyvitamin D level	Giant cell arteritis	rs72866476	-5.68297	7.49965	0.448592
25 hydroxyvitamin D level	Giant cell arteritis	rs7314285	-1.6518	7.72451	0.830673
25 hydroxyvitamin D level	Giant cell arteritis	rs7330	1.73483	8.06666	0.829719
25 hydroxyvitamin D level	Giant cell arteritis	rs73536062	-5.35356	4.50629	0.234826
25 hydroxyvitamin D level	Giant cell arteritis	rs7419651	5.54113	7.36588	0.451889
25 hydroxyvitamin D level	Giant cell arteritis	rs74342059	5.93865	7.86958	0.450469
25 hydroxyvitamin D level	Giant cell arteritis	rs74443719	-9.96897	7.18656	0.16539
25 hydroxyvitamin D level	Giant cell arteritis	rs74537052	2.79773	5.49091	0.610388
25 hydroxyvitamin D level	Giant cell arteritis	rs74750567	-9.02822	8.62067	0.294972
25 hydroxyvitamin D level	Giant cell arteritis	rs74964973	4.04771	6.54635	0.536368
25 hydroxyvitamin D level	Giant cell arteritis	rs7511513	-1.48636	8.59824	0.862755
25 hydroxyvitamin D level	Giant cell arteritis	rs75235269	-2.16734	6.62729	0.743643
25 hydroxyvitamin D level	Giant cell arteritis	rs75936148	-4.16877	8.65392	0.630004
25 hydroxyvitamin D level	Giant cell arteritis	rs76114622	-10.3556	8.00702	0.195902
25 hydroxyvitamin D level	Giant cell arteritis	rs76183418	-9.56037	8.75782	0.274992
25 hydroxyvitamin D level	Giant cell arteritis	rs76253265	-9.53725	8.79961	0.278442
25 hydroxyvitamin D level	Giant cell arteritis	rs7640441	-10.7772	7.58768	0.155503
25 hydroxyvitamin D level	Giant cell arteritis	rs76417823	1.56101	8.97303	0.861892
25 hydroxyvitamin D level	Giant cell arteritis	rs76493244	9.54834	6.4853	0.140938
25 hydroxyvitamin D level	Giant cell arteritis	rs7651161	2.00505	7.92523	0.800271
25 hydroxyvitamin D level	Giant cell arteritis	rs76597618	-17.6866	8.48286	0.0370714
25 hydroxyvitamin D level	Giant cell arteritis	rs7660883	-1.26644	7.41992	0.864475
25 hydroxyvitamin D level	Giant cell arteritis	rs7683903	2.25353	8.43906	0.789442
25 hydroxyvitamin D level	Giant cell arteritis	rs77152346	-1.48978	8.67327	0.863621
25 hydroxyvitamin D level	Giant cell arteritis	rs77194050	-0.0760355	8.50089	0.992863
25 hydroxyvitamin D level	Giant cell arteritis	rs77257135	8.29449	7.47053	0.266872
25 hydroxyvitamin D level	Giant cell arteritis	rs77610493	4.56302	6.36999	0.473787
25 hydroxyvitamin D level	Giant cell arteritis	rs7771138	21.6368	8.47184	0.0106502
25 hydroxyvitamin D level	Giant cell arteritis	rs77815462	-12.0931	8.65135	0.162166
25 hydroxyvitamin D level	Giant cell arteritis	rs77885114	9.77621	8.78951	0.266027
25 hydroxyvitamin D level	Giant cell arteritis	rs78117488	-4.00165	8.82095	0.650079
25 hydroxyvitamin D level	Giant cell arteritis	rs78168201	-6.27319	4.60807	0.173403
25 hydroxyvitamin D level	Giant cell arteritis	rs78341453	-1.63246	8.59355	0.849338
25 hydroxyvitamin D level	Giant cell arteritis	rs78498981	7.97144	7.7853	0.305878
25 hydroxyvitamin D level	Giant cell arteritis	rs7862695	1.58006	8.64433	0.854966
25 hydroxyvitamin D level	Giant cell arteritis	rs78708688	4.89948	7.12232	0.491513
25 hydroxyvitamin D level	Giant cell arteritis	rs7900214	-3.46645	8.23172	0.673676
25 hydroxyvitamin D level	Giant cell arteritis	rs7924820	8.90746	8.72238	0.307151
25 hydroxyvitamin D level	Giant cell arteritis	rs7958788	-12.4317	8.59034	0.147848
25 hydroxyvitamin D level	Giant cell arteritis	rs79687284	0.353623	8.54076	0.966974
25 hydroxyvitamin D level	Giant cell arteritis	rs7981402	2.44178	8.58465	0.776077
25 hydroxyvitamin D level	Giant cell arteritis	rs800531	-10.6802	8.04588	0.184372
25 hydroxyvitamin D level	Giant cell arteritis	rs80204526	3.03961	8.60504	0.723911
25 hydroxyvitamin D level	Giant cell arteritis	rs843004	5.3605	4.13658	0.195017
25 hydroxyvitamin D level	Giant cell arteritis	rs8873	-1.38916	8.60947	0.871816
25 hydroxyvitamin D level	Giant cell arteritis	rs897438	-10.4719	8.48114	0.21693
25 hydroxyvitamin D level	Giant cell arteritis	rs942380	-0.72702	7.60242	0.923814
25 hydroxyvitamin D level	Giant cell arteritis	rs951914	13.4618	8.34029	0.106513
25 hydroxyvitamin D level	Giant cell arteritis	rs9536961	-0.185085	7.7934	0.981053
25 hydroxyvitamin D level	Giant cell arteritis	rs975591	2.75546	7.15256	0.700058
25 hydroxyvitamin D level	Giant cell arteritis	rs9861009	2.16272	7.729	0.779616
25 hydroxyvitamin D level	Giant cell arteritis	rs9889884	5.4951	7.63401	0.471637
25 hydroxyvitamin D level	Giant cell arteritis	rs9928757	2.6905	8.11366	0.740191
25 hydroxyvitamin D level	Giant cell arteritis	rs9989419	-13.1356	7.16894	0.0669087
25 hydroxyvitamin D level	Giant cell arteritis	rs9991501	-8.48929	7.89457	0.282226
HLA DR on CD14+ CD16- monocyte	Giant cell arteritis	rs12196293	-0.755496	0.576887	0.190329
HLA DR on CD14+ CD16- monocyte	Giant cell arteritis	rs1345228	-0.292962	0.56764	0.60578
HLA DR on CD14+ CD16- monocyte	Giant cell arteritis	rs17840184	2.10396	1.16023	0.0697698
HLA DR on CD14+ CD16- monocyte	Giant cell arteritis	rs1800973	0.431476	0.573525	0.451857
HLA DR on CD14+ CD16- monocyte	Giant cell arteritis	rs2074503	0.0119089	0.510374	0.981384
HLA DR on CD14+ CD16- monocyte	Giant cell arteritis	rs211456	0.0566233	0.566257	0.920348
HLA DR on CD14+ CD16- monocyte	Giant cell arteritis	rs241443	0.173489	0.406193	0.669299
HLA DR on CD14+ CD16- monocyte	Giant cell arteritis	rs28801188	1.12012	0.890627	0.208507
HLA DR on CD14+ CD16- monocyte	Giant cell arteritis	rs3094589	0.296397	0.553396	0.592237
HLA DR on CD14+ CD16- monocyte	Giant cell arteritis	rs3134928	0.787036	0.310698	0.0113052
HLA DR on CD14+ CD16- monocyte	Giant cell arteritis	rs3749936	1.48424	0.563379	0.00842542
HLA DR on CD14+ CD16- monocyte	Giant cell arteritis	rs58871430	1.15971	1.64412	0.480581
HLA DR on CD14+ CD16- monocyte	Giant cell arteritis	rs6934244	-1.26211	0.833416	0.129928
HLA DR on CD14+ CD16- monocyte	Giant cell arteritis	rs75057504	0.0732832	0.604147	0.903453
HLA DR on CD14+ CD16- monocyte	Giant cell arteritis	rs7767732	0.139694	0.326869	0.669111
HLA DR on CD14+ CD16- monocyte	Giant cell arteritis	rs80154958	1.68098	1.92476	0.382475
HLA DR on CD14+ CD16- monocyte	Giant cell arteritis	rs9270585	0.188753	0.140615	0.179487
HLA DR on CD14+ CD16- monocyte	Giant cell arteritis	rs9461932	-1.16651	0.546416	0.0327749
CD4+ T cell Absolute Count	Giant cell arteritis	rs10016447	1.50212	0.908442	0.0982263
CD4+ T cell Absolute Count	Giant cell arteritis	rs10040274	0.749242	0.882803	0.396044
CD4+ T cell Absolute Count	Giant cell arteritis	rs10051472	0.820583	0.746077	0.271391
CD4+ T cell Absolute Count	Giant cell arteritis	rs10861266	-1.33022	0.847242	0.116402
CD4+ T cell Absolute Count	Giant cell arteritis	rs10908805	0.956749	0.848664	0.259591
CD4+ T cell Absolute Count	Giant cell arteritis	rs112839163	0.456238	0.665989	0.49331
CD4+ T cell Absolute Count	Giant cell arteritis	rs114968045	1.6256	1.38902	0.241873
CD4+ T cell Absolute Count	Giant cell arteritis	rs11725186	-0.190879	0.973317	0.844523
CD4+ T cell Absolute Count	Giant cell arteritis	rs117563350	-1.48893	1.25809	0.236615
CD4+ T cell Absolute Count	Giant cell arteritis	rs117810965	-0.158717	1.33899	0.905644
CD4+ T cell Absolute Count	Giant cell arteritis	rs117895969	0.218394	0.816681	0.789149
CD4+ T cell Absolute Count	Giant cell arteritis	rs11850806	0.980685	0.554924	0.077188
CD4+ T cell Absolute Count	Giant cell arteritis	rs12542013	0.135239	0.91016	0.881879
CD4+ T cell Absolute Count	Giant cell arteritis	rs1364956	-0.240336	0.905576	0.790704
CD4+ T cell Absolute Count	Giant cell arteritis	rs137903114	0.460906	0.291445	0.113774
CD4+ T cell Absolute Count	Giant cell arteritis	rs139132025	0.415846	0.8224	0.613103
CD4+ T cell Absolute Count	Giant cell arteritis	rs139214463	0.497143	0.327608	0.129142
CD4+ T cell Absolute Count	Giant cell arteritis	rs139632994	0.787834	0.665073	0.236182
CD4+ T cell Absolute Count	Giant cell arteritis	rs140960913	-1.75707	1.03736	0.090307
CD4+ T cell Absolute Count	Giant cell arteritis	rs1415280	0.139387	0.787997	0.859597
CD4+ T cell Absolute Count	Giant cell arteritis	rs1428284	-0.454531	0.784185	0.56217
CD4+ T cell Absolute Count	Giant cell arteritis	rs143021470	-0.0643962	0.290024	0.824285
CD4+ T cell Absolute Count	Giant cell arteritis	rs143261182	0.632006	0.791216	0.424419
CD4+ T cell Absolute Count	Giant cell arteritis	rs145801205	0.803691	0.901686	0.372757
CD4+ T cell Absolute Count	Giant cell arteritis	rs149872494	2.50125	1.36418	0.0667246
CD4+ T cell Absolute Count	Giant cell arteritis	rs151136149	0.163926	0.197743	0.407113
CD4+ T cell Absolute Count	Giant cell arteritis	rs17283318	-0.15298	1.37596	0.911473
CD4+ T cell Absolute Count	Giant cell arteritis	rs182065726	-0.771758	0.739153	0.296434
CD4+ T cell Absolute Count	Giant cell arteritis	rs1849876	-0.244754	0.735292	0.739235
CD4+ T cell Absolute Count	Giant cell arteritis	rs185868443	0.0467427	0.760546	0.950993
CD4+ T cell Absolute Count	Giant cell arteritis	rs1883871	-0.271925	0.912902	0.765804
CD4+ T cell Absolute Count	Giant cell arteritis	rs190975798	-1.3221	1.0945	0.227065
CD4+ T cell Absolute Count	Giant cell arteritis	rs2479972	-0.860171	0.854122	0.313895
CD4+ T cell Absolute Count	Giant cell arteritis	rs28578320	-0.244211	0.818946	0.765549
CD4+ T cell Absolute Count	Giant cell arteritis	rs2956398	0.787885	1.30484	0.545966
CD4+ T cell Absolute Count	Giant cell arteritis	rs2972073	0.233957	0.639498	0.714481
CD4+ T cell Absolute Count	Giant cell arteritis	rs3129891	0.130874	0.637781	0.837414
CD4+ T cell Absolute Count	Giant cell arteritis	rs3184504	-0.535541	0.461389	0.245758
CD4+ T cell Absolute Count	Giant cell arteritis	rs3211602	0.378286	0.217318	0.0817358
CD4+ T cell Absolute Count	Giant cell arteritis	rs34125588	-0.364188	1.0839	0.736872
CD4+ T cell Absolute Count	Giant cell arteritis	rs34342801	-0.328266	0.508687	0.51872
CD4+ T cell Absolute Count	Giant cell arteritis	rs34694651	2.04487	0.866911	0.0183339
CD4+ T cell Absolute Count	Giant cell arteritis	rs3786604	1.50786	0.798421	0.058952
CD4+ T cell Absolute Count	Giant cell arteritis	rs3786727	0.65696	0.819371	0.422677
CD4+ T cell Absolute Count	Giant cell arteritis	rs414743	-1.50123	0.699325	0.0318188
CD4+ T cell Absolute Count	Giant cell arteritis	rs4425753	0.136355	0.751577	0.856033
CD4+ T cell Absolute Count	Giant cell arteritis	rs446853	-0.132632	0.722492	0.854346
CD4+ T cell Absolute Count	Giant cell arteritis	rs4687762	0.196579	0.70236	0.779567
CD4+ T cell Absolute Count	Giant cell arteritis	rs4791959	2.16023	0.831133	0.00934575
CD4+ T cell Absolute Count	Giant cell arteritis	rs56210058	0.0425973	0.94306	0.963972
CD4+ T cell Absolute Count	Giant cell arteritis	rs56269573	0.765503	0.519916	0.140924
CD4+ T cell Absolute Count	Giant cell arteritis	rs59580628	-0.337356	0.93575	0.718459
CD4+ T cell Absolute Count	Giant cell arteritis	rs61844586	0.0713421	0.909878	0.937503
CD4+ T cell Absolute Count	Giant cell arteritis	rs61935579	-0.0303028	0.726913	0.966748
CD4+ T cell Absolute Count	Giant cell arteritis	rs62110541	0.0113582	0.150615	0.939887
CD4+ T cell Absolute Count	Giant cell arteritis	rs62467937	-0.337134	0.833203	0.685753
CD4+ T cell Absolute Count	Giant cell arteritis	rs6942586	-1.5097	0.857473	0.0782999
CD4+ T cell Absolute Count	Giant cell arteritis	rs7162344	-0.295182	0.814403	0.717014
CD4+ T cell Absolute Count	Giant cell arteritis	rs72640582	0.360447	0.287086	0.209284
CD4+ T cell Absolute Count	Giant cell arteritis	rs72664078	-0.157321	0.776395	0.839424
CD4+ T cell Absolute Count	Giant cell arteritis	rs72960548	0.373007	0.694662	0.591294
CD4+ T cell Absolute Count	Giant cell arteritis	rs730691	0.334377	0.770176	0.664175
CD4+ T cell Absolute Count	Giant cell arteritis	rs73132830	-0.0912212	0.699801	0.896287
CD4+ T cell Absolute Count	Giant cell arteritis	rs73997146	0.513781	0.791881	0.51646
CD4+ T cell Absolute Count	Giant cell arteritis	rs75308045	-0.170588	0.818722	0.834948
CD4+ T cell Absolute Count	Giant cell arteritis	rs7537437	0.166449	0.719815	0.817129
CD4+ T cell Absolute Count	Giant cell arteritis	rs75494288	1.41554	0.841318	0.0924677
CD4+ T cell Absolute Count	Giant cell arteritis	rs75543866	0.562819	0.880828	0.522845
CD4+ T cell Absolute Count	Giant cell arteritis	rs75697875	-0.351102	0.748437	0.638988
CD4+ T cell Absolute Count	Giant cell arteritis	rs75753398	-0.476805	0.457286	0.297095
CD4+ T cell Absolute Count	Giant cell arteritis	rs75976962	0.771343	0.370535	0.03737
CD4+ T cell Absolute Count	Giant cell arteritis	rs77190358	-0.000566165	1.1704	0.999614
CD4+ T cell Absolute Count	Giant cell arteritis	rs7802808	-0.0591833	0.185465	0.749644
CD4+ T cell Absolute Count	Giant cell arteritis	rs78545268	0.720753	0.905789	0.426196
CD4+ T cell Absolute Count	Giant cell arteritis	rs78628680	-0.554741	1.13562	0.625201
CD4+ T cell Absolute Count	Giant cell arteritis	rs78873101	-0.160896	0.609698	0.791861
CD4+ T cell Absolute Count	Giant cell arteritis	rs8099951	1.13799	0.773065	0.141007
CD4+ T cell Absolute Count	Giant cell arteritis	rs8123248	1.84135	0.819135	0.0245814
CD4+ T cell Absolute Count	Giant cell arteritis	rs905461	-1.08401	0.788584	0.169246
CD4+ T cell Absolute Count	Giant cell arteritis	rs9271772	0.82927	0.584422	0.155911
CD4+ T cell Absolute Count	Giant cell arteritis	rs9993458	-0.684402	0.84394	0.417388

## Sheet: S table3
S table3: Roubust analysis between Microbiota and Giant cell arteritis
Exposure	Outcome	method	Number.of.SNPs	OR(95%)	pval	R	F	Q	Cochran.s.Q.statistic..P.value.	Egger.intercept.P.value.
family Bacteroidales S24 7group	Giant cell arteritis	Weighted median	38	1.42(0.8-2.5)	0.23048	0.0492897	19.4651	46.9815	0.125931	0.19194
family Bacteroidales S24 7group	Giant cell arteritis	Inverse variance weighted	38	1.48(0.96-2.29)	0.073235	0.0492897	19.4651	46.9815	0.125931	0.19194
family Bacteroidales S24 7group	Giant cell arteritis	Inverse variance weighted (fixed effects)	38	1.48(1.01-2.18)	0.0435308	0.0492897	19.4651	46.9815	0.125931	0.19194
family Bacteroidales S24 7group	Giant cell arteritis	MR Egger	38	0.58(0.14-2.47)	0.466351	0.0492897	19.4651	46.9815	0.125931	0.19194
family Clostridiaceae1	Giant cell arteritis	MR Egger	56	0.84(0.28-2.53)	0.763037	0.0704425	19.2821	75.4873	0.034783	0.342052
family Clostridiaceae1	Giant cell arteritis	Weighted median	56	0.67(0.36-1.25)	0.203401	0.0704425	19.2821	75.4873	0.034783	0.342052
family Clostridiaceae1	Giant cell arteritis	Inverse variance weighted (fixed effects)	56	0.52(0.35-0.77)	0.0011465	0.0704425	19.2821	75.4873	0.034783	0.342052
family Clostridiaceae1	Giant cell arteritis	Inverse variance weighted	56	0.52(0.33-0.82)	0.00550781	0.0704425	19.2821	75.4873	0.034783	0.342052
genus Clostridium sensustricto1	Giant cell arteritis	Weighted median	52	0.51(0.27-0.96)	0.0382162	0.0657843	19.3009	55.7216	0.301745	0.722548
genus Clostridium sensustricto1	Giant cell arteritis	Inverse variance weighted	52	0.48(0.31-0.74)	0.000930533	0.0657843	19.3009	55.7216	0.301745	0.722548
genus Clostridium sensustricto1	Giant cell arteritis	MR Egger	52	0.4(0.14-1.17)	0.101569	0.0657843	19.3009	55.7216	0.301745	0.722548
genus Clostridium sensustricto1	Giant cell arteritis	Inverse variance weighted (fixed effects)	52	0.48(0.32-0.73)	0.000538993	0.0657843	19.3009	55.7216	0.301745	0.722548
genus Desulfovibrio	Giant cell arteritis	Weighted median	49	1.31(0.75-2.26)	0.339975	0.0627477	19.4779	54.2199	0.249299	0.576099
genus Desulfovibrio	Giant cell arteritis	Inverse variance weighted	49	1.48(1-2.19)	0.0499783	0.0627477	19.4779	54.2199	0.249299	0.576099
genus Desulfovibrio	Giant cell arteritis	MR Egger	49	1.03(0.28-3.86)	0.963143	0.0627477	19.4779	54.2199	0.249299	0.576099
genus Desulfovibrio	Giant cell arteritis	Inverse variance weighted (fixed effects)	49	1.48(1.02-2.14)	0.0372256	0.0627477	19.4779	54.2199	0.249299	0.576099
genus Lachnospira	Giant cell arteritis	Weighted median	9	0.35(0.07-1.77)	0.205402	0.0114504	18.3989	6.56899	0.583766	0.23611
genus Lachnospira	Giant cell arteritis	Inverse variance weighted (fixed effects)	9	0.23(0.07-0.76)	0.0158646	0.0114504	18.3989	6.56899	0.583766	0.23611
genus Lachnospira	Giant cell arteritis	Inverse variance weighted	9	0.23(0.07-0.76)	0.0158646	0.0114504	18.3989	6.56899	0.583766	0.23611
genus Lachnospira	Giant cell arteritis	MR Egger	9	0(0-11.23)	0.166997	0.0114504	18.3989	6.56899	0.583766	0.23611
genus Lachnospiraceae ND3007 group	Giant cell arteritis	Inverse variance weighted (fixed effects)	41	0.6(0.36-0.99)	0.0456468	0.051469	18.8778	33.9802	0.737127	0.156691
genus Lachnospiraceae ND3007 group	Giant cell arteritis	MR Egger	41	1.65(0.38-7.16)	0.507461	0.051469	18.8778	33.9802	0.737127	0.156691
genus Lachnospiraceae ND3007 group	Giant cell arteritis	Weighted median	41	0.53(0.25-1.13)	0.0988487	0.051469	18.8778	33.9802	0.737127	0.156691
genus Lachnospiraceae ND3007 group	Giant cell arteritis	Inverse variance weighted	41	0.6(0.36-0.99)	0.0456468	0.051469	18.8778	33.9802	0.737127	0.156691
genus Paraprevotella	Giant cell arteritis	Weighted median	49	0.66(0.43-1.03)	0.0652553	0.0650326	20.2366	33.3992	0.945807	0.57894
genus Paraprevotella	Giant cell arteritis	MR Egger	49	1(0.31-3.21)	0.995965	0.0650326	20.2366	33.3992	0.945807	0.57894
genus Paraprevotella	Giant cell arteritis	Inverse variance weighted (fixed effects)	49	0.72(0.53-1)	0.0473225	0.0650326	20.2366	33.3992	0.945807	0.57894
genus Paraprevotella	Giant cell arteritis	Inverse variance weighted	49	0.72(0.53-1)	0.0473225	0.0650326	20.2366	33.3992	0.945807	0.57894
genus Sellimonas	Giant cell arteritis	Weighted median	52	1.34(0.99-1.82)	0.0601474	0.0665634	19.5458	43.7814	0.753227	0.832462
genus Sellimonas	Giant cell arteritis	MR Egger	52	1.53(0.52-4.51)	0.447643	0.0665634	19.5458	43.7814	0.753227	0.832462
genus Sellimonas	Giant cell arteritis	Inverse variance weighted (fixed effects)	52	1.36(1.1-1.69)	0.0051042	0.0665634	19.5458	43.7814	0.753227	0.832462
genus Sellimonas	Giant cell arteritis	Inverse variance weighted	52	1.36(1.1-1.69)	0.0051042	0.0665634	19.5458	43.7814	0.753227	0.832462
order Bacillales	Giant cell arteritis	Inverse variance weighted	35	1.38(1.03-1.84)	0.0284074	0.045611	19.485	39.873	0.225201	0.765858
order Bacillales	Giant cell arteritis	MR Egger	35	1.11(0.25-4.82)	0.894759	0.045611	19.485	39.873	0.225201	0.765858
order Bacillales	Giant cell arteritis	Weighted median	35	1.21(0.82-1.78)	0.328798	0.045611	19.485	39.873	0.225201	0.765858
order Bacillales	Giant cell arteritis	Inverse variance weighted (fixed effects)	35	1.38(1.06-1.8)	0.017627	0.045611	19.485	39.873	0.225201	0.765858

## Sheet: S table4
S table4: MR PRESSO analysis between Microbiota and Giant cell arteritis
							MR-PRESSO
Exposure	Outcome	method	Number.of.SNPs	Beta	Se	pval	Outlier Count	Causal Estimate(Remove outlier)	P-value
family Bacteroidales S24 7group	Giant cell arteritis	Inverse variance weighted (fixed effects)	38	0.394654	0.19551	0.0435308	0	NA	NA
family Clostridiaceae1	Giant cell arteritis	Inverse variance weighted	56	-0.656131	0.236382	0.00550781	0	NA	NA
genus Clostridium sensustricto1	Giant cell arteritis	Inverse variance weighted (fixed effects)	52	-0.728415	0.210489	0.000538993	0	NA	NA
genus Desulfovibrio	Giant cell arteritis	Inverse variance weighted (fixed effects)	49	0.39268	0.188491	0.0372256	0	NA	NA
genus Lachnospiraceae ND3007 group	Giant cell arteritis	Inverse variance weighted (fixed effects)	41	-0.514499	0.257424	0.0456468	0	NA	NA
genus Lachnospira	Giant cell arteritis	Inverse variance weighted (fixed effects)	9	-1.46453	0.607181	0.0158646	0	NA	NA
genus Paraprevotella	Giant cell arteritis	Inverse variance weighted (fixed effects)	49	-0.323601	0.163154	0.0473225	0	NA	NA
genus Sellimonas	Giant cell arteritis	Inverse variance weighted (fixed effects)	52	0.307737	0.109891	0.0051042	0	NA	NA
order Bacillales	Giant cell arteritis	Inverse variance weighted (fixed effects)	35	0.32144	0.135436	0.017627	0	NA	NA

## Sheet: S table5
S table5: Reverse analysis between Microbiota and Giant cell arteritis
Exposure	Outcome	method	Number.of.SNPs	Beta	Se	pval	R	F	Q	Cochran.s.Q.statistic..P.value.	Egger.intercept.P.value.
Giant cell arteritis	family Bacteroidales S24 7group	Inverse variance weighted (fixed effects)	33	-0.00576116	0.00734467	0.432805	0.00173853	18.7158	31.956	0.468927	0.179933
Giant cell arteritis	family Bacteroidales S24 7group	Inverse variance weighted	33	-0.00576116	0.00734467	0.432805	0.00173853	18.7158	31.956	0.468927	0.179933
Giant cell arteritis	family Bacteroidales S24 7group	MR Egger	33	-0.0410357	0.0267401	0.135023	0.00173853	18.7158	31.956	0.468927	0.179933
Giant cell arteritis	family Bacteroidales S24 7group	Weighted median	33	-0.0183972	0.0109626	0.0933116	0.00173853	18.7158	31.956	0.468927	0.179933
Giant cell arteritis	family Clostridiaceae1	Inverse variance weighted (fixed effects)	36	0.00863993	0.00541041	0.110286	0.00189991	18.7515	31.3314	0.645914	0.560003
Giant cell arteritis	family Clostridiaceae1	Inverse variance weighted	36	0.00863993	0.00541041	0.110286	0.00189991	18.7515	31.3314	0.645914	0.560003
Giant cell arteritis	family Clostridiaceae1	MR Egger	36	-0.00214498	0.0191043	0.911264	0.00189991	18.7515	31.3314	0.645914	0.560003
Giant cell arteritis	family Clostridiaceae1	Weighted median	36	0.00955355	0.00794587	0.229236	0.00189991	18.7515	31.3314	0.645914	0.560003
Giant cell arteritis	genus Clostridium sensustricto1	Inverse variance weighted (fixed effects)	36	0.0089917	0.00543589	0.0980999	0.00189991	18.7515	30.7204	0.674854	0.733983
Giant cell arteritis	genus Clostridium sensustricto1	Inverse variance weighted	36	0.0089917	0.00543589	0.0980999	0.00189991	18.7515	30.7204	0.674854	0.733983
Giant cell arteritis	genus Clostridium sensustricto1	MR Egger	36	0.00268137	0.0192025	0.889771	0.00189991	18.7515	30.7204	0.674854	0.733983
Giant cell arteritis	genus Clostridium sensustricto1	Weighted median	36	0.00806483	0.00790957	0.307904	0.00189991	18.7515	30.7204	0.674854	0.733983
Giant cell arteritis	genus Desulfovibrio	Inverse variance weighted (fixed effects)	35	0.00269935	0.00676059	0.689689	0.00185074	18.7873	24.9609	0.87054	0.36695
Giant cell arteritis	genus Desulfovibrio	Inverse variance weighted	35	0.00269935	0.00676059	0.689689	0.00185074	18.7873	24.9609	0.87054	0.36695
Giant cell arteritis	genus Desulfovibrio	MR Egger	35	-0.018722	0.0243736	0.447875	0.00185074	18.7873	24.9609	0.87054	0.36695
Giant cell arteritis	genus Desulfovibrio	Weighted median	35	0.00266021	0.009543	0.780429	0.00185074	18.7873	24.9609	0.87054	0.36695
Giant cell arteritis	genus Lachnospiraceae ND3007 group	Inverse variance weighted (fixed effects)	36	-0.00506558	0.00521207	0.331103	0.00189991	18.7515	40.0707	0.255294	0.882761
Giant cell arteritis	genus Lachnospiraceae ND3007 group	Inverse variance weighted	36	-0.00506558	0.00557686	0.363709	0.00189991	18.7515	40.0707	0.255294	0.882761
Giant cell arteritis	genus Lachnospiraceae ND3007 group	MR Egger	36	-0.0079095	0.0199586	0.694363	0.00189991	18.7515	40.0707	0.255294	0.882761
Giant cell arteritis	genus Lachnospiraceae ND3007 group	Weighted median	36	-0.00469866	0.00777467	0.545608	0.00189991	18.7515	40.0707	0.255294	0.882761
Giant cell arteritis	genus Lachnospira	Inverse variance weighted (fixed effects)	3	-0.0167535	0.0217395	0.440917	0.000154906	18.3163	2.96672	0.226874	0.350571
Giant cell arteritis	genus Lachnospira	Inverse variance weighted	3	-0.0167535	0.0264773	0.526898	0.000154906	18.3163	2.96672	0.226874	0.350571
Giant cell arteritis	genus Lachnospira	MR Egger	3	0.0724535	0.0589325	0.434715	0.000154906	18.3163	2.96672	0.226874	0.350571
Giant cell arteritis	genus Lachnospira	Weighted median	3	-0.0098517	0.0293903	0.737472	0.000154906	18.3163	2.96672	0.226874	0.350571
Giant cell arteritis	genus Paraprevotella	Inverse variance weighted (fixed effects)	32	0.00251748	0.0078201	0.74751	0.00168797	18.7386	42.0946	0.088242	0.514873
Giant cell arteritis	genus Paraprevotella	Inverse variance weighted	32	0.00251748	0.00911265	0.782347	0.00168797	18.7386	42.0946	0.088242	0.514873
Giant cell arteritis	genus Paraprevotella	MR Egger	32	-0.0186474	0.0334038	0.580823	0.00168797	18.7386	42.0946	0.088242	0.514873
Giant cell arteritis	genus Paraprevotella	Weighted median	32	-0.00401866	0.011689	0.730997	0.00168797	18.7386	42.0946	0.088242	0.514873
Giant cell arteritis	genus Sellimonas	Inverse variance weighted (fixed effects)	29	0.00802794	0.0122747	0.513098	0.00149519	18.3121	17.96	0.927153	0.69354
Giant cell arteritis	genus Sellimonas	Inverse variance weighted	29	0.00802794	0.0122747	0.513098	0.00149519	18.3121	17.96	0.927153	0.69354
Giant cell arteritis	genus Sellimonas	MR Egger	29	0.0269375	0.0490365	0.587291	0.00149519	18.3121	17.96	0.927153	0.69354
Giant cell arteritis	genus Sellimonas	Weighted median	29	0.00379951	0.0170322	0.823475	0.00149519	18.3121	17.96	0.927153	0.69354
Giant cell arteritis	order Bacillales	Inverse variance weighted (fixed effects)	24	-0.0253246	0.0133346	0.0575433	0.00124521	18.4234	18.0489	0.754829	0.95855
Giant cell arteritis	order Bacillales	Inverse variance weighted	24	-0.0253246	0.0133346	0.0575433	0.00124521	18.4234	18.0489	0.754829	0.95855
Giant cell arteritis	order Bacillales	MR Egger	24	-0.0224592	0.0561144	0.69284	0.00124521	18.4234	18.0489	0.754829	0.95855
Giant cell arteritis	order Bacillales	Weighted median	24	-0.0167188	0.0187066	0.371462	0.00124521	18.4234	18.0489	0.754829	0.95855

## Sheet: S table6
S table6: Robust analysis for Microbiota-mediator and mediator-Giant cell arteritis
Mcirobiota-mediator
Exposure	Outcome	method	Number.of.SNPs	Beta	Se	pval	R	F	OR(95%CI)	Q	Cochran's.Q statistic P value	Egger intercept P value
genus Lachnospiraceae ND3007 group	25 hydroxyvitamin D level	Inverse variance weighted (fixed effects)	39	0.0143842	0.00602157	0.0169041	0.0490398	18.8636	1.01(1-1.03)	46.4842	0.16251	0.485093
genus Lachnospiraceae ND3008 group	25 hydroxyvitamin D level	Inverse variance weighted	39	0.0143842	0.00665994	0.030787	0.0490398	18.8636	1.01(1-1.03)	46.4842	0.16251	0.485093
genus Lachnospiraceae ND3009 group	25 hydroxyvitamin D level	Weighted median	39	0.0146801	0.00938375	0.11772	0.0490398	18.8636	1.01(1-1.03)	46.4842	0.16251	0.485093
genus Lachnospiraceae ND3010 group	25 hydroxyvitamin D level	MR Egger	39	0.0275313	0.0198116	0.172939	0.0490398	18.8636	1.03(0.99-1.07)	46.4842	0.16251	0.485093
genus Desulfovibrio	HLA DR on CD14+ CD16- monocyte	Inverse variance weighted (fixed effects)	54	0.110434	0.0526175	0.0358331	0.0689322	19.5386	1.12(1.01-1.24)	52.18	0.506049	0.356489
genus Desulfovibrio	HLA DR on CD14+ CD16- monocyte	Inverse variance weighted	54	0.110434	0.0526175	0.0358331	0.0689322	19.5386	1.12(1.01-1.24)	52.18	0.506049	0.356489
genus Desulfovibrio	HLA DR on CD14+ CD16- monocyte	MR Egger	54	-0.0286334	0.15847	0.857316	0.0689322	19.5386	0.97(0.71-1.33)	52.18	0.506049	0.356489
genus Desulfovibrio	HLA DR on CD14+ CD16- monocyte	Weighted median	54	0.108948	0.0793773	0.169896	0.0689322	19.5386	1.12(0.95-1.3)	52.18	0.506049	0.356489
family Bacteroidales S24 7group	CD4+ T cell Absolute Count	Inverse variance weighted (fixed effects)	39	0.132418	0.0566816	0.019482	0.0507037	19.5378	1.14(1.02-1.28)	33.0759	0.696319	0.951687
family Bacteroidales S24 8group	CD4+ T cell Absolute Count	Weighted median	39	0.139959	0.0806969	0.0828513	0.0507037	19.5378	1.15(0.98-1.35)	33.0759	0.696319	0.951687
family Bacteroidales S24 9group	CD4+ T cell Absolute Count	Inverse variance weighted	39	0.132418	0.0566816	0.019482	0.0507037	19.5378	1.14(1.02-1.28)	33.0759	0.696319	0.951687
family Bacteroidales S24 10group	CD4+ T cell Absolute Count	MR Egger	39	0.144557	0.2069	0.489122	0.0507037	19.5378	1.16(0.77-1.73)	33.0759	0.696319	0.951687
Mediator-Giant cell arteritis
Exposure	Outcome	method	Number.of.SNPs	Beta	Se	pval	R	F	OR(95%CI)	Q	Cochran's.Q statistic P value	Egger intercept P value
25 hydroxyvitamin D level	Giant cell arteritis	Inverse variance weighted (fixed effects)	273	-0.912697	0.410377	0.0261456	0.0268671	44.6006	0.4(0.18-0.9)	272.993	0.471667	0.875654
25 hydroxyvitamin D level	Giant cell arteritis	Inverse variance weighted	273	-0.912697	0.411125	0.0264191	0.0268671	44.6006	0.4(0.18-0.9)	272.993	0.471667	0.875654
25 hydroxyvitamin D level	Giant cell arteritis	MR Egger	273	-1.01019	0.746393	0.177045	0.0268671	44.6006	0.36(0.08-1.57)	272.993	0.471667	0.875654
25 hydroxyvitamin D level	Giant cell arteritis	Weighted median	273	-1.16986	0.711429	0.100096	0.0268671	44.6006	0.31(0.08-1.25)	272.993	0.471667	0.875654
HLA DR on CD14+ CD16- monocyte	Giant cell arteritis	Inverse variance weighted (fixed effects)	18	0.205335	0.0957612	0.0320134	0.391531	129.051	1.23(1.02-1.48)	26.7675	0.0615674	0.179232
HLA DR on CD14+ CD16- monocyte	Giant cell arteritis	Inverse variance weighted	18	0.205335	0.120162	0.0874853	0.391531	129.051	1.23(0.97-1.55)	26.7675	0.0615674	0.179232
HLA DR on CD14+ CD16- monocyte	Giant cell arteritis	MR Egger	18	0.508036	0.245143	0.0547447	0.391531	129.051	1.66(1.03-2.69)	26.7675	0.0615674	0.179232
HLA DR on CD14+ CD16- monocyte	Giant cell arteritis	Weighted median	18	0.184991	0.131408	0.1592	0.391531	129.051	1.2(0.93-1.56)	26.7675	0.0615674	0.179232
CD4+ T cell Absolute Count	Giant cell arteritis	Inverse variance weighted (fixed effects)	81	0.157859	0.0585405	0.00700549	0.421186	32.0714	1.17(1.04-1.31)	83.5763	0.370258	0.950203
CD4+ T cell Absolute Count	Giant cell arteritis	Inverse variance weighted	81	0.157859	0.0598347	0.00833334	0.421186	32.0714	1.17(1.04-1.32)	83.5763	0.370258	0.950203
CD4+ T cell Absolute Count	Giant cell arteritis	MR Egger	81	0.154429	0.0813781	0.0613919	0.421186	32.0714	1.17(0.99-1.37)	83.5763	0.370258	0.950203
CD4+ T cell Absolute Count	Giant cell arteritis	Weighted median	81	0.0413706	0.0987796	0.67535	0.421186	32.0714	1.04(0.86-1.26)	83.5763	0.370258	0.950203
